# Supplementary material for: Detection of Different Hosts From a Distance Alters the Behaviour and Bioelectrical Activity of Cuscuta racemosa
Source: Front Plant Sci. 2021 Mar 18;12:594195. doi: 10.3389/fpls.2021.594195 (PMC8012508; doi:10.3389/fpls.2021.594195)
Supplement: Supplementary file 2 [file Data_Sheet_2.ZIP]

Archive with 24 entries (23 files):
- Cuscuta+Bean_Before/
- Cuscuta+Bean_Before/F1C2A.txt
- Cuscuta+Bean_Before/F1C3A.txt
- Cuscuta+Bean_Before/F1C4A.txt
- Cuscuta+Bean_Before/F2C2A.txt
- Cuscuta+Bean_Before/F2C3A.txt
- Cuscuta+Bean_Before/F3C2A.txt
- Cuscuta+Bean_Before/F3C3A.txt
- Cuscuta+Bean_Before/F3C4A.txt
- Cuscuta+Bean_Before/F4C2A.txt
- Cuscuta+Bean_Before/F4C3A.txt
- Cuscuta+Bean_Before/F4C4A.txt
- Cuscuta+Bean_Before/F5C2A.txt
- Cuscuta+Bean_Before/F5C3A.txt
- Cuscuta+Bean_Before/F5C4A.txt
- Cuscuta+Bean_Before/F6C2A.txt
- Cuscuta+Bean_Before/F6C3A.txt
- Cuscuta+Bean_Before/F6C4A.txt
- Cuscuta+Bean_Before/F7C2A.txt
- Cuscuta+Bean_Before/F7C3A.txt
- Cuscuta+Bean_Before/F7C4A.txt
- Cuscuta+Bean_Before/F8C2A.txt
- Cuscuta+Bean_Before/F8C3A.txt
- Cuscuta+Bean_Before/F8C4A.txt
