# Supplementary material for: Detection of Different Hosts From a Distance Alters the Behaviour and Bioelectrical Activity of Cuscuta racemosa
Source: Front Plant Sci. 2021 Mar 18;12:594195. doi: 10.3389/fpls.2021.594195 (PMC8012508; doi:10.3389/fpls.2021.594195)
Supplement: Supplementary file 2 [file Data_Sheet_2.ZIP › Cuscuta+Bean_Before/F6C2A.txt]

-0.00274658
-0.00366211
-0.000305176
0.0012207
0.00152588
-0.0012207
-0.000305176
0
0
-0.000915527
-0.00396729
0
0.000305176
-0.00457764
0.00183105
-0.000305176
-0.00366211
0.0012207
-0.000305176
0.000915527
0.0012207
0.00213623
0.000610352
0.000305176
0.000610352
-0.00457764
-0.00396729
-0.00274658
-0.00152588
-0.000915527
-0.000610352
-0.00213623
-0.00305176
0.00152588
0
-0.00274658
-0.00152588
-0.00305176
-0.00183105
-0.00244141
-0.00396729
-0.00488281
-0.0012207
0.00213623
0.00213623
-0.00244141
0.00152588
0.00213623
-0.000305176
-0.000610352
-0.00366211
-0.00457764
-0.000305176
0.000610352
-0.00213623
0.00244141
0.000610352
-0.00366211
-0.00244141
-0.00457764
-0.00762939
-0.00823975
-0.00946045
-0.00762939
-0.00579834
-0.00305176
-0.00183105
-0.00549316
-0.00518799
-0.00457764
-0.0012207
-0.000610352
0.000305176
-0.000305176
-0.00244141
0
-0.000305176
-0.00335693
-0.00183105
-0.000305176
-0.00518799
-0.00610352
-0.00488281
-0.00671387
-0.00366211
-0.00518799
-0.0088501
-0.00274658
-0.00457764
-0.00457764
0.000610352
-0.00396729
-0.00427246
-0.00305176
-0.000610352
-0.00488281
-0.00305176
-0.00183105
-0.00518799
-0.00610352
-0.00427246
-0.00305176
-0.00457764
0.000305176
-0.00427246
-0.00518799
-0.00366211
-0.000915527
-0.000305176
-0.00427246
0.000305176
-0.00793457
-0.00366211
-0.00396729
-0.00610352
-0.00335693
-0.000610352
-0.00366211
-0.00518799
-0.00518799
-0.00457764
-0.00610352
-0.00366211
-0.00396729
-0.00793457
-0.00427246
-0.00549316
-0.00396729
-0.00213623
-0.00305176
-0.00305176
0.000305176
-0.000305176
-0.00213623
-0.00305176
-0.000915527
-0.00244141
-0.00396729
-0.00335693
-0.00305176
-0.00335693
-0.000305176
0.000305176
0.0012207
0.00213623
0.000915527
0.0012207
0.00152588
0.00579834
0.00366211
0.000305176
-0.000305176
0
-0.00488281
-0.00152588
0.000610352
0.000915527
-0.00274658
0.00488281
0.000915527
0.00518799
0.00457764
0.000915527
0.00152588
-0.00213623
-0.00701904
-0.00335693
-0.000305176
-0.000610352
-0.00244141
-0.000915527
-0.00366211
-0.00335693
0.00274658
-0.00274658
0.000305176
-0.000305176
-0.00244141
-0.00244141
-0.00244141
0
-0.00152588
-0.00305176
0.000305176
-0.0012207
-0.0012207
-0.00579834
-0.00701904
-0.00701904
-0.00518799
-0.00610352
-0.00305176
-0.00549316
-0.00518799
-0.00244141
-0.00366211
-0.00549316
-0.00579834
-0.00152588
-0.00671387
-0.0128174
-0.0112915
-0.0112915
-0.0112915
-0.00854492
-0.00305176
-0.00457764
-0.00579834
-0.00640869
-0.00793457
-0.00366211
-0.00518799
-0.000305176
0.000610352
0.00915527
0.0115967
0.0161743
0.0198364
0.0183105
0.0204468
0.0192261
0.017395
0.0170898
0.0149536
0.012207
0.0088501
0.00823975
0.00457764
0.00457764
0.00854492
0.00732422
0.0128174
0.0128174
0.0149536
0.0167847
0.0158691
0.0143433
0.0119019
0.00823975
0.0088501
0.00549316
0.00671387
0.00762939
0.00762939
0.00823975
0.00488281
0.0106812
0.00579834
0.0125122
0.0100708
0.00579834
0.00793457
0.00579834
0.00366211
0.00213623
0.00457764
0.00488281
0.00305176
0.00671387
0.00976562
0.0311279
0.0408936
0.0418091
0.0308228
0.0332642
0.0265503
0.0228882
0.0198364
0.0137329
0.015564
0.0140381
0.010376
0.00823975
0.0088501
0.00579834
0.00274658
-0.00183105
-0.00671387
-0.00671387
-0.00427246
-0.00579834
-0.00305176
-0.00518799
-0.00396729
-0.00305176
-0.00335693
-0.00457764
-0.00244141
-0.00549316
-0.00946045
-0.0109863
-0.00946045
-0.0119019
-0.00610352
-0.00549316
-0.00335693
-0.00579834
-0.00488281
-0.00610352
-0.00457764
-0.00396729
-0.00610352
-0.00579834
-0.00549316
-0.00762939
-0.00640869
-0.00183105
-0.00610352
-0.0088501
-0.0012207
-0.00152588
-0.000610352
-0.00396729
0.000915527
-0.00274658
-0.00244141
0.000305176
-0.00305176
-0.00396729
0.00183105
-0.00335693
-0.00549316
-0.00274658
0.000305176
-0.00579834
-0.00305176
-0.00366211
-0.00579834
-0.000305176
-0.000305176
-0.00701904
-0.00335693
-0.00366211
-0.00427246
-0.00579834
-0.00518799
-0.0119019
-0.00946045
-0.00732422
-0.0134277
-0.0106812
-0.0100708
-0.0140381
-0.010376
-0.0088501
-0.00793457
-0.00701904
-0.00305176
-0.00183105
-0.00366211
-0.00183105
-0.00183105
0.000610352
0.00305176
0.0012207
0.00305176
0.00152588
0.0088501
0.00762939
0.00854492
0.0115967
0.0128174
0.00854492
0.0119019
0.00823975
0.00183105
0.000915527
0.00366211
0.00305176
0.00427246
0.00427246
0.00640869
0.00366211
0.00152588
-0.0012207
0.00213623
0.00335693
-0.000610352
-0.000610352
0
-0.00335693
-0.00335693
-0.000610352
-0.00274658
-0.00213623
-0.00274658
0.00152588
-0.000305176
0.000915527
-0.00152588
-0.00549316
-0.00610352
-0.00854492
-0.00762939
-0.00610352
-0.00579834
-0.00854492
-0.00335693
-0.00457764
-0.00671387
-0.00549316
-0.00335693
-0.00335693
-0.00488281
-0.00640869
-0.00579834
-0.0088501
-0.00976562
-0.00732422
-0.00579834
-0.00671387
-0.00732422
-0.00488281
-0.00213623
-0.00366211
-0.00518799
-0.00671387
-0.00823975
-0.00579834
-0.00671387
-0.00457764
-0.00366211
-0.00396729
-0.00549316
-0.00244141
-0.00457764
-0.00213623
-0.0012207
-0.00579834
-0.0088501
-0.00762939
-0.00946045
-0.00915527
-0.00946045
-0.00640869
-0.00396729
-0.00488281
-0.00457764
-0.00396729
-0.0012207
-0.00183105
-0.00701904
-0.00823975
-0.00732422
-0.00488281
-0.00579834
-0.00732422
-0.00213623
-0.00457764
-0.00427246
-0.00732422
-0.00549316
-0.00274658
-0.00640869
-0.00793457
-0.0128174
-0.0115967
-0.0125122
-0.010376
-0.00854492
-0.0112915
-0.00946045
-0.00732422
-0.00701904
-0.00518799
-0.00488281
-0.0119019
-0.0106812
-0.0100708
-0.0119019
-0.0088501
-0.00671387
-0.00610352
-0.00854492
-0.00549316
-0.00671387
-0.000915527
-0.0012207
-0.00305176
-0.00488281
-0.00213623
-0.00396729
-0.00396729
-0.00457764
-0.00213623
-0.00518799
-0.00213623
-0.00457764
0.000305176
0.00244141
0.000915527
-0.00366211
-0.00732422
-0.00274658
0.00335693
-0.00274658
-0.00152588
-0.00457764
-0.00549316
0.000610352
-0.00396729
-0.00366211
-0.00274658
-0.00183105
0.000610352
-0.00213623
-0.00640869
-0.00488281
-0.00640869
-0.00427246
-0.00488281
-0.0088501
-0.00549316
-0.00152588
0.000305176
-0.00274658
-0.000610352
-0.0012207
-0.00518799
-0.00701904
-0.00946045
-0.00732422
-0.00335693
-0.000915527
-0.00488281
-0.00213623
-0.00274658
-0.00183105
-0.00305176
-0.00183105
-0.00305176
-0.00366211
-0.00488281
-0.00823975
-0.00854492
-0.00610352
-0.00457764
-0.00488281
-0.00274658
-0.00244141
-0.00274658
0
-0.00335693
-0.00610352
-0.00579834
-0.00732422
-0.0088501
-0.00671387
-0.00640869
-0.00762939
-0.0088501
-0.00640869
-0.00915527
-0.00701904
-0.00671387
-0.00976562
-0.00915527
-0.00640869
-0.0100708
-0.00915527
-0.00640869
-0.00579834
-0.00518799
-0.00244141
-0.00610352
-0.00274658
-0.00152588
-0.000305176
-0.0012207
-0.00183105
-0.00335693
-0.00427246
-0.00823975
-0.00305176
-0.000610352
0.000610352
0.00396729
0.00213623
0.000305176
0.00274658
-0.00244141
-0.00488281
-0.00335693
-0.00549316
-0.00823975
-0.00854492
-0.00366211
-0.0012207
-0.00305176
-0.00427246
-0.00396729
-0.000610352
-0.00427246
-0.00274658
-0.00335693
-0.00335693
-0.00396729
-0.00579834
-0.000305176
-0.00335693
-0.00732422
-0.00396729
-0.000610352
-0.00152588
-0.00213623
-0.00274658
-0.00488281
-0.00274658
-0.00671387
-0.00335693
-0.00427246
0.000305176
0.00244141
0.00183105
0.00152588
0.00427246
0.00427246
0.00640869
0.00427246
-0.000915527
0.00152588
0.00183105
0.0012207
0.0012207
0.000610352
0.0012207
0.0012207
0.00305176
0.0012207
0.00396729
0.00640869
0.00274658
-0.000915527
0.00305176
0
-0.00152588
-0.00274658
0.00366211
0.00427246
0.00732422
0.00610352
0.00793457
0.00701904
0.00579834
0.00427246
0.00335693
0.00244141
0.00671387
0.00427246
0.00213623
0.00610352
0.00274658
0.00518799
0.00396729
0.000610352
0.0012207
0.000305176
-0.00244141
-0.00366211
-0.000305176
-0.00213623
-0.00518799
0.000305176
-0.00213623
-0.00457764
-0.00335693
-0.00549316
-0.00457764
-0.000610352
-0.000305176
0.000610352
-0.0012207
0.000610352
-0.00640869
-0.00610352
-0.00366211
-0.00152588
-0.00579834
-0.0012207
-0.000915527
0.000915527
0.000610352
-0.00213623
-0.0012207
0
-0.00183105
-0.00274658
-0.00183105
-0.00335693
-0.00335693
-0.0088501
-0.00152588
-0.00671387
-0.00305176
-0.00457764
-0.00671387
-0.00610352
-0.00701904
-0.00640869
-0.00915527
-0.00579834
-0.00488281
-0.00701904
-0.00457764
-0.00762939
-0.00335693
-0.00274658
0
-0.0012207
-0.00518799
-0.00579834
-0.00518799
-0.0088501
-0.00427246
-0.00579834
-0.00701904
-0.00335693
-0.00183105
-0.00335693
-0.000915527
0.00183105
-0.00518799
-0.00152588
-0.00427246
-0.000305176
0.00305176
0.00213623
0.00396729
-0.000915527
-0.00244141
-0.000610352
0.00457764
0.00396729
0.00335693
0.000610352
-0.00610352
-0.00396729
-0.00549316
-0.00457764
-0.00427246
-0.00244141
-0.00671387
-0.00305176
-0.00579834
-0.00671387
-0.00366211
-0.00274658
-0.00640869
-0.00610352
-0.00976562
-0.00640869
0
-0.00396729
0.000915527
0.00335693
0.00244141
0.000915527
0.00274658
0.000305176
-0.000610352
-0.00335693
-0.000915527
-0.00732422
-0.00671387
-0.0012207
-0.00244141
-0.00518799
0.000915527
0.00274658
0.000305176
0.00152588
-0.00274658
-0.00274658
0
-0.00305176
-0.00671387
0.000610352
-0.0012207
0.00152588
0.000915527
-0.000915527
-0.00274658
-0.000305176
-0.000610352
-0.00244141
-0.00518799
-0.00457764
-0.00732422
-0.00610352
-0.00274658
-0.00213623
-0.00183105
-0.00244141
0.000305176
-0.00183105
0.00305176
0.000610352
-0.00274658
0.00152588
-0.00305176
0.000915527
0.00152588
0.0012207
0
0.000305176
0.00274658
0.00366211
0.00640869
0.00640869
0.00244141
0.0012207
0.00244141
0.0012207
0.000915527
0.00183105
0.00549316
0.00427246
0.00366211
0.00518799
0.00732422
0.00762939
0.00518799
-0.00152588
0.00213623
-0.00335693
0
-0.00183105
0.000305176
0.00457764
0.00183105
0.00335693
0.00305176
0.00396729
0.00335693
-0.000610352
0.00183105
0.00427246
0.00518799
0.00335693
0.00244141
0.00396729
0.00610352
0.0088501
0.00579834
0.00183105
0.00518799
0.00671387
0.00335693
0
-0.000305176
-0.000305176
-0.00183105
-0.00244141
0.000305176
0.00152588
-0.0012207
0.00183105
0.00244141
0.00701904
0.00579834
0.00335693
0.000915527
-0.000305176
0
-0.000915527
0.00274658
0.000305176
0.00183105
0.00549316
0.00274658
0.00457764
0.0012207
0.0012207
0.00396729
0.00274658
0.000915527
0.00305176
0.00213623
0.00213623
0.00671387
0.00610352
0.00671387
0.00610352
0.00854492
0.00793457
0.00946045
0.00640869
0.00946045
0.00671387
0.00335693
0.00946045
0.00823975
0.00946045
0.00823975
0.00762939
0.00854492
0.00244141
0.00549316
0.00335693
0
0.000610352
-0.00305176
-0.00213623
-0.00274658
-0.00335693
-0.000915527
0.000915527
-0.0012207
-0.000305176
-0.0012207
-0.0012207
0.000610352
-0.00457764
-0.00610352
-0.00701904
-0.00701904
-0.00366211
-0.00549316
-0.00274658
-0.0012207
-0.00152588
-0.00183105
0.00152588
-0.00183105
-0.000305176
0.000305176
0.000915527
-0.00488281
-0.00274658
-0.0012207
-0.00244141
-0.000610352
0.0012207
-0.00183105
-0.00244141
-0.000610352
-0.00488281
-0.000305176
-0.00244141
0.000305176
-0.00335693
0.00152588
0.000305176
0.00335693
0.00274658
-0.000305176
0.00335693
-0.000305176
0.000610352
0.0012207
0.000915527
-0.00244141
-0.0012207
-0.000610352
0.000610352
0.00305176
0.00244141
0
0.0012207
0.00305176
0.00488281
0.00274658
0.00152588
0.00244141
-0.00640869
-0.00396729
-0.00305176
-0.00549316
-0.00305176
-0.00579834
-0.00671387
-0.000915527
-0.00274658
-0.00579834
-0.0012207
-0.00152588
-0.00488281
-0.00946045
-0.00518799
-0.0012207
-0.000610352
-0.00244141
-0.00366211
-0.00213623
-0.000305176
0.000915527
-0.00183105
-0.00640869
-0.00335693
-0.00549316
-0.00488281
-0.00427246
-0.00244141
0.000305176
0.00244141
0.000915527
-0.00183105
0
-0.00305176
-0.00152588
-0.00732422
-0.00762939
-0.00854492
-0.00335693
-0.00213623
-0.00396729
-0.00732422
-0.00366211
-0.00549316
-0.00549316
-0.00457764
-0.00701904
-0.00701904
-0.00427246
-0.00579834
-0.00366211
-0.00518799
-0.00366211
-0.00488281
-0.00640869
0.000610352
0.0012207
-0.00457764
-0.00152588
-0.00244141
-0.00640869
-0.00366211
-0.00488281
-0.00610352
-0.00671387
-0.00427246
-0.00366211
-0.00335693
-0.000610352
-0.0012207
0.00305176
-0.00244141
0.00152588
0
-0.00152588
-0.00244141
-0.00213623
0.00274658
-0.00488281
0.000305176
-0.000305176
0.000610352
-0.00183105
-0.000915527
0.000610352
-0.0012207
0.0012207
-0.00518799
-0.00244141
-0.000610352
-0.00244141
0.00244141
0.000305176
-0.00366211
0.0012207
-0.00152588
0.00213623
-0.00305176
-0.00427246
-0.00244141
-0.00549316
-0.00549316
-0.00396729
-0.00518799
-0.00366211
-0.00610352
-0.00244141
-0.00427246
-0.00244141
-0.00610352
-0.00518799
-0.00366211
-0.00488281
-0.00610352
-0.00579834
0.00640869
0.00762939
0.00793457
0.010376
0.00915527
0.0106812
0.0109863
0.00579834
0.00335693
0.00427246
0.00732422
0.000915527
0.00274658
0.00396729
0.00396729
0.00213623
0.0012207
-0.000915527
0.0012207
0.00335693
-0.00213623
-0.00274658
-0.00335693
-0.00396729
-0.00305176
-0.00427246
-0.00305176
-0.00244141
-0.00305176
-0.00518799
-0.00976562
-0.00732422
-0.00793457
-0.010376
-0.012207
-0.015564
-0.0177002
-0.0134277
-0.0088501
-0.0100708
-0.00610352
-0.00946045
-0.0106812
-0.00701904
-0.00640869
-0.00640869
-0.0125122
-0.00732422
-0.00946045
-0.00854492
-0.00671387
0.000305176
-0.00518799
-0.000305176
-0.00244141
-0.000610352
-0.00488281
-0.00152588
-0.00701904
-0.00366211
-0.00396729
-0.00671387
-0.00915527
-0.00152588
-0.00457764
-0.00671387
-0.000610352
-0.00488281
-0.00213623
-0.000610352
-0.00274658
-0.00640869
-0.00793457
-0.00396729
-0.00854492
-0.00701904
-0.00366211
-0.000305176
-0.000915527
0.000610352
-0.00183105
0.000610352
-0.00152588
-0.00244141
-0.00762939
-0.00488281
-0.00946045
-0.0115967
-0.00732422
-0.00549316
-0.00640869
-0.00457764
-0.00549316
-0.00427246
-0.00610352
-0.00335693
-0.00762939
-0.00427246
-0.00549316
-0.00488281
-0.00671387
-0.00488281
-0.000915527
-0.0012207
-0.0012207
-0.000305176
0.00213623
0.0012207
0.00152588
-0.00579834
-0.00427246
-0.00488281
-0.00946045
-0.012207
-0.0112915
-0.0088501
-0.00854492
-0.00762939
-0.00915527
-0.00427246
-0.00762939
-0.00671387
-0.00946045
-0.00823975
-0.00976562
-0.00640869
-0.00823975
-0.00701904
-0.00976562
-0.00640869
-0.00457764
-0.00701904
-0.00823975
-0.00457764
-0.0109863
-0.00549316
-0.00671387
-0.0115967
-0.00823975
-0.00701904
-0.00610352
-0.0115967
-0.00427246
-0.0088501
-0.00762939
-0.00549316
-0.00579834
-0.00915527
-0.0088501
-0.00946045
-0.00762939
-0.00793457
-0.00793457
-0.00549316
-0.00488281
-0.0088501
-0.00793457
-0.00610352
-0.00640869
-0.0088501
-0.00366211
-0.00457764
-0.00671387
-0.00610352
-0.00396729
-0.00427246
-0.00671387
-0.00579834
-0.00305176
-0.00244141
-0.00335693
-0.00457764
-0.00518799
-0.00701904
-0.00976562
-0.00701904
-0.00457764
-0.00427246
-0.00579834
-0.00244141
-0.00213623
-0.000610352
-0.00213623
-0.00366211
-0.00671387
-0.00274658
-0.00366211
-0.00366211
-0.00427246
0.00244141
0.000915527
-0.000305176
-0.00213623
-0.00274658
-0.000610352
0.00152588
0.000305176
-0.00396729
-0.00244141
-0.00213623
-0.00274658
-0.00305176
0.000305176
0.00213623
0.00274658
0.000915527
0.00610352
0.00457764
0.00457764
0.00396729
0.00274658
0.00305176
0.00213623
0.00488281
0.00152588
0.00579834
0.00610352
0.0100708
0.00488281
0.00732422
0.00701904
0.00915527
0.00183105
0.00213623
0.00335693
0.00213623
-0.000305176
0.00183105
0.00152588
0.000610352
0.00610352
0.00732422
0.00610352
0.00427246
0.00610352
0.00549316
0.0012207
0.00671387
0.00213623
0.00335693
0.00732422
0.00610352
0.00335693
0.00549316
0.00335693
0.00701904
0.00671387
0.00762939
0.00701904
0.00915527
0.00915527
0.00549316
0.00518799
0.00854492
0.00854492
0.00579834
0.00732422
0.00854492
0.00671387
0.00915527
0.00335693
0.00366211
0.00152588
0.000305176
0
0.00396729
0.00701904
0.00366211
0.00518799
0.00762939
0.0088501
0.00671387
0.00701904
0.00305176
0.0012207
0.00183105
0.000305176
-0.0012207
0
-0.000610352
-0.00183105
-0.00457764
-0.000610352
-0.000610352
0.000305176
0.00152588
0.00183105
-0.000915527
0.000610352
-0.00305176
0.000610352
0.00396729
0.000915527
0.0012207
0.00366211
0.00152588
0.0012207
-0.000610352
-0.00274658
-0.00274658
0.00183105
-0.00152588
-0.00183105
-0.00457764
-0.00183105
0
-0.00274658
-0.00213623
0
0.00427246
0.00213623
0
0.00152588
-0.0012207
-0.00549316
-0.00427246
-0.00732422
-0.00732422
-0.00640869
-0.010376
-0.00854492
-0.0112915
-0.00762939
-0.00946045
-0.00946045
-0.00579834
-0.00976562
-0.00610352
-0.00213623
-0.00579834
-0.00671387
-0.00274658
-0.0012207
-0.00274658
-0.000305176
-0.000305176
-0.0012207
-0.00244141
-0.00457764
-0.00579834
-0.00427246
-0.0012207
-0.00549316
-0.00335693
-0.00213623
-0.0012207
-0.000305176
-0.00396729
-0.00274658
-0.00640869
-0.00671387
-0.00640869
-0.00671387
-0.000305176
-0.00183105
-0.00152588
0.000305176
0.00244141
0.00488281
0.00396729
0.00152588
0.00183105
-0.000305176
0.00335693
0.00152588
-0.000610352
0.00274658
0.000915527
0.00488281
0.00213623
0.00152588
0.00244141
0.00671387
0.00488281
0
0.00335693
-0.00152588
-0.000610352
-0.000915527
0.00305176
0.00183105
0.00396729
0.00762939
0.00244141
0.00366211
0.00762939
0.00305176
0.0012207
0.00366211
-0.000915527
-0.0012207
0.00183105
0.000305176
0.000305176
0.00488281
0.00305176
0.00640869
0.00671387
0.00762939
0.00244141
0.00274658
0.00152588
0.000610352
0.00396729
0.00427246
0.00335693
0.00213623
0.00305176
0.00305176
0.00335693
0.00366211
0.0012207
-0.00152588
-0.00183105
-0.000610352
0.00274658
0.000305176
0.000305176
0.00152588
0.00640869
0.00213623
0.00976562
0.00976562
0.00976562
0.0106812
0.00854492
0.010376
0.00518799
0.00854492
0.00793457
0.0106812
0.00518799
0.00366211
0.00701904
0.0100708
0.0112915
0.00488281
0.00518799
0.00579834
0.0012207
0.000610352
0.00183105
0.00366211
0.00549316
0.00335693
0.00457764
0.00823975
0.00762939
0.00854492
0.00274658
0.00335693
0.00701904
0.00427246
0.00305176
0.00244141
0.00793457
0.00732422
0.00701904
0.00518799
0.00457764
0.00640869
0.00366211
0.00152588
0.00579834
0.00579834
0.00671387
0.00396729
0.00701904
0.00305176
0.00366211
0.0012207
0.00488281
0
0.00213623
0
-0.000610352
-0.00152588
0.000610352
0.0012207
0.00457764
0.00518799
0.00488281
0.00427246
0.00427246
0.00549316
0.00762939
0.00579834
0.00457764
0.00274658
0.00274658
0.0012207
-0.000915527
0.00335693
0.00244141
0.00579834
0.00396729
0.00305176
0.00366211
0.00823975
0.00640869
0.00396729
0.00732422
0.00152588
0.00274658
0.00366211
0.00549316
0.00793457
0.00671387
0.00518799
0.00274658
0.00854492
0.00854492
0.00793457
0.00549316
0.00335693
0.00457764
0.00396729
0.00305176
0.00366211
0.00183105
0.00305176
0.00305176
0.00152588
0.00701904
0.00488281
0.00152588
0.0012207
0.00518799
0.00244141
0.00244141
0.00488281
0.000915527
-0.000610352
-0.00305176
-0.00427246
-0.000305176
-0.00183105
-0.00152588
-0.00152588
-0.00396729
-0.000915527
-0.00488281
-0.00213623
-0.0012207
-0.00183105
-0.00610352
0.00152588
0.00183105
-0.0012207
0.00976562
-0.000610352
0.000305176
-0.00152588
-0.00579834
-0.00305176
-0.00244141
0.000305176
-0.00213623
-0.0012207
0.0012207
0.00396729
0.00396729
0.00244141
-0.0012207
0.00335693
-0.000915527
-0.00274658
-0.00213623
-0.00396729
0.000915527
0.000305176
-0.00244141
0.00457764
0.00274658
0.00457764
0.00610352
0.0338745
0.0390625
0.0405884
0.0408936
0.045166
0.0448608
0.038147
0.0387573
0.0366211
0.0344849
0.03479
0.03479
0.0305176
0.0265503
0.0271606
0.0238037
0.0201416
0.0238037
0.0195312
0.0192261
0.0192261
0.0189209
0.0170898
0.0143433
0.0192261
0.0152588
0.0143433
0.017395
0.0134277
0.0140381
0.015564
0.0143433
0.0119019
0.00701904
0.00946045
0.00915527
0.0112915
0.00701904
0.00732422
0.00762939
0.00488281
0.00518799
0.00640869
0.00671387
0.00671387
0.0109863
0.00823975
0.00671387
0.00823975
0.0088501
0.000305176
0.00427246
0.00396729
0.00183105
0.00183105
0.00640869
0.00244141
0.00427246
0.00549316
0.00366211
0.00274658
0.00579834
0.00274658
0.000305176
-0.00396729
-0.00274658
-0.00274658
-0.00152588
0.000610352
-0.000305176
0.00213623
0.00244141
0.00183105
0.00274658
0.00274658
-0.000915527
0.000305176
-0.00274658
-0.00244141
-0.00457764
-0.00274658
-0.0012207
-0.00579834
-0.00305176
-0.00274658
-0.00488281
-0.00396729
-0.00457764
-0.00793457
-0.00640869
-0.00518799
-0.00457764
-0.00610352
-0.00244141
-0.00152588
-0.00427246
-0.000610352
-0.000610352
-0.0012207
-0.000305176
-0.000915527
-0.00396729
-0.00457764
-0.00457764
-0.00244141
-0.00335693
-0.00335693
-0.000915527
0.00152588
-0.00183105
-0.00213623
0.00274658
0.00366211
0.00213623
-0.00152588
0.00213623
-0.000915527
-0.00396729
-0.000305176
-0.00244141
-0.000610352
0.00183105
-0.000610352
-0.000610352
-0.00152588
-0.0012207
-0.00335693
-0.00762939
-0.00488281
-0.00518799
-0.00305176
-0.00549316
-0.00183105
-0.00305176
-0.00213623
-0.000610352
-0.000915527
-0.00213623
-0.00396729
-0.00579834
-0.00274658
-0.00732422
-0.00335693
0.00152588
-0.0012207
0.000610352
-0.00396729
-0.00213623
-0.000610352
0.000915527
-0.0012207
-0.00183105
-0.00366211
-0.00335693
-0.00701904
-0.00488281
-0.00457764
-0.00396729
-0.00488281
-0.00183105
-0.00335693
0.00366211
0.00427246
-0.00152588
0
0
-0.00335693
-0.00183105
-0.0012207
-0.00152588
-0.000305176
-0.00213623
-0.00213623
-0.0012207
-0.00213623
-0.00244141
-0.00854492
-0.00946045
-0.00671387
-0.00488281
-0.000915527
-0.00457764
-0.00518799
-0.00244141
-0.00213623
-0.00549316
-0.00152588
-0.00305176
-0.00183105
-0.00488281
-0.00244141
-0.00579834
-0.00793457
-0.0125122
-0.00640869
-0.00335693
-0.00701904
-0.00793457
-0.00457764
-0.00549316
0
-0.00274658
-0.00518799
-0.00610352
-0.00488281
-0.00762939
-0.00152588
-0.000305176
-0.000305176
-0.00335693
0
-0.000915527
-0.00152588
0.00152588
-0.00244141
-0.00244141
-0.00366211
-0.00640869
-0.00213623
0.000610352
-0.00152588
-0.00396729
-0.00305176
-0.00488281
-0.000610352
-0.00183105
-0.00366211
-0.00732422
-0.0100708
-0.00793457
-0.012207
-0.010376
-0.00701904
-0.00518799
-0.00457764
-0.00915527
-0.00732422
-0.00854492
-0.00823975
-0.00946045
-0.00946045
-0.0106812
-0.00915527
-0.0115967
-0.00549316
-0.00427246
-0.00427246
-0.00152588
-0.00396729
-0.000610352
-0.00274658
0.00152588
-0.00244141
-0.00183105
-0.00244141
-0.00793457
-0.00732422
-0.00488281
-0.00366211
-0.00152588
-0.00671387
-0.00549316
-0.00610352
0
-0.00183105
-0.00366211
-0.00488281
-0.00579834
-0.00579834
-0.00640869
-0.00183105
-0.00396729
-0.00488281
-0.00366211
-0.00427246
-0.00518799
-0.0012207
-0.00305176
-0.00213623
-0.00427246
-0.000610352
-0.00305176
0.000915527
0.00244141
0.00274658
0
0.0012207
0
0.00183105
-0.000610352
-0.00396729
-0.00152588
0.00152588
0.0012207
-0.00274658
0.00274658
0.00213623
0.000610352
0.00213623
0.0012207
0.00274658
0.00274658
0
-0.00427246
-0.00732422
-0.00671387
-0.00457764
-0.0012207
0
0.000610352
-0.00335693
0.00579834
0.0189209
0.010376
0.00915527
0.00396729
0.00396729
0.00427246
0.00305176
0.00488281
0.00518799
0.0088501
0.0115967
0.0146484
0.0128174
0.0134277
0.0125122
0.0088501
0.00915527
0.00762939
0.00518799
0.00396729
0.00732422
0.00915527
0.0119019
0.00976562
0.00640869
0.00671387
0.0112915
0.012207
0.00915527
0.00579834
0.00213623
0.00366211
[truncated: 446,410 more rows]
