# Supplementary material for: Detection of Different Hosts From a Distance Alters the Behaviour and Bioelectrical Activity of Cuscuta racemosa
Source: Front Plant Sci. 2021 Mar 18;12:594195. doi: 10.3389/fpls.2021.594195 (PMC8012508; doi:10.3389/fpls.2021.594195)
Supplement: Supplementary file 3 [file Data_Sheet_3.ZIP]

Archive with 24 entries (23 files):
- Cuscuta+Bean_After/
- Cuscuta+Bean_After/F1C2D.txt
- Cuscuta+Bean_After/F1C3D.txt
- Cuscuta+Bean_After/F1C4D.txt
- Cuscuta+Bean_After/F2C2D.txt
- Cuscuta+Bean_After/F2C3D.txt
- Cuscuta+Bean_After/F3C2D.txt
- Cuscuta+Bean_After/F3C3D.txt
- Cuscuta+Bean_After/F3C4D.txt
- Cuscuta+Bean_After/F4C2D.txt
- Cuscuta+Bean_After/F4C3D.txt
- Cuscuta+Bean_After/F4C4D.txt
- Cuscuta+Bean_After/F5C2D.txt
- Cuscuta+Bean_After/F5C3D.txt
- Cuscuta+Bean_After/F5C4D.txt
- Cuscuta+Bean_After/F6C2D.txt
- Cuscuta+Bean_After/F6C3D.txt
- Cuscuta+Bean_After/F6C4D.txt
- Cuscuta+Bean_After/F7C2D.txt
- Cuscuta+Bean_After/F7C3D.txt
- Cuscuta+Bean_After/F7C4D.txt
- Cuscuta+Bean_After/F8C2D.txt
- Cuscuta+Bean_After/F8C3D.txt
- Cuscuta+Bean_After/F8C4D.txt
