# Supplementary material for: Detection of Different Hosts From a Distance Alters the Behaviour and Bioelectrical Activity of Cuscuta racemosa
Source: Front Plant Sci. 2021 Mar 18;12:594195. doi: 10.3389/fpls.2021.594195 (PMC8012508; doi:10.3389/fpls.2021.594195)
Supplement: Supplementary file 4 [file Data_Sheet_4.ZIP]

Archive with 24 entries (23 files):
- Cuscuta+Wheat_Before/
- Cuscuta+Wheat_Before/T1C2A.txt
- Cuscuta+Wheat_Before/T1C3A.txt
- Cuscuta+Wheat_Before/T2C2A.txt
- Cuscuta+Wheat_Before/T2C3A.txt
- Cuscuta+Wheat_Before/T2C4A.txt
- Cuscuta+Wheat_Before/T3C2A.txt
- Cuscuta+Wheat_Before/T3C3A.txt
- Cuscuta+Wheat_Before/T3C4A.txt
- Cuscuta+Wheat_Before/T4C2A.txt
- Cuscuta+Wheat_Before/T4C3A.txt
- Cuscuta+Wheat_Before/T4C4A.txt
- Cuscuta+Wheat_Before/T5C2A.txt
- Cuscuta+Wheat_Before/T5C3A.txt
- Cuscuta+Wheat_Before/T5C4A.txt
- Cuscuta+Wheat_Before/T6C2A.txt
- Cuscuta+Wheat_Before/T6C3A.txt
- Cuscuta+Wheat_Before/T6C4A.txt
- Cuscuta+Wheat_Before/T7C2A.txt
- Cuscuta+Wheat_Before/T7C3A.txt
- Cuscuta+Wheat_Before/T7C4A.txt
- Cuscuta+Wheat_Before/T8C2A.txt
- Cuscuta+Wheat_Before/T8C3A.txt
- Cuscuta+Wheat_Before/T8C4A.txt
