# Supplementary material for: Detection of Different Hosts From a Distance Alters the Behaviour and Bioelectrical Activity of Cuscuta racemosa
Source: Front Plant Sci. 2021 Mar 18;12:594195. doi: 10.3389/fpls.2021.594195 (PMC8012508; doi:10.3389/fpls.2021.594195)
Supplement: Supplementary file 4 [file Data_Sheet_4.ZIP › Cuscuta+Wheat_Before/T3C4A.txt]

-0.00305176
0.0012207
0.00335693
0.0012207
0.00335693
0.00396729
0.00671387
0.000305176
-0.000915527
0.00213623
-0.000610352
0
-0.00152588
-0.000915527
-0.00213623
0.00183105
-0.00335693
-0.00213623
0.00366211
-0.0012207
0.000305176
-0.00427246
-0.00396729
-0.00305176
0.00823975
0.00152588
0.00518799
0.00457764
0.00274658
0.00244141
0.00610352
0.00457764
-0.000915527
-0.00305176
-0.00183105
0.00152588
0.000305176
-0.00152588
0.0012207
0.00366211
0.00549316
0.00518799
0.00518799
0.00366211
-0.00183105
-0.00518799
-0.00213623
-0.00488281
-0.00305176
0.0012207
0.000915527
0.00335693
0.00183105
0.00305176
0.00671387
0.00610352
0.00152588
-0.00152588
0.000305176
-0.00213623
-0.00579834
-0.00183105
0.0180054
0.0299072
0.0296021
0.0314331
0.0314331
0.0314331
0.0332642
0.0265503
0.0241089
0.0189209
0.0183105
0.0115967
0.012207
0.012207
0.00854492
0.0088501
0.00457764
0.00793457
0.00640869
0.00305176
0.00854492
0.00671387
0.00762939
0.00366211
-0.000305176
-0.00366211
-0.00335693
-0.00579834
-0.00457764
-0.00823975
-0.00305176
-0.00396729
-0.0106812
-0.00946045
-0.0134277
-0.00701904
-0.0106812
-0.00488281
-0.00549316
-0.00518799
-0.00732422
-0.00457764
-0.00457764
0
0.000305176
-0.00244141
-0.00579834
-0.00518799
-0.00762939
-0.00915527
-0.00671387
-0.00701904
-0.00915527
-0.00457764
-0.00549316
-0.00274658
0.000915527
-0.00244141
-0.00549316
-0.000610352
-0.00244141
-0.00427246
-0.00549316
-0.00854492
-0.00518799
-0.00335693
-0.00183105
-0.00274658
-0.00488281
-0.00396729
-0.00152588
0.0012207
-0.000305176
0.000915527
0.00335693
0.00427246
0.00457764
0.00396729
0
0.00335693
0.00640869
0.00366211
-0.00305176
-0.00427246
-0.00305176
-0.0088501
-0.00762939
-0.00427246
-0.0012207
0.000305176
0.00457764
0.00274658
0.00640869
0.00610352
-0.00152588
-0.00244141
-0.00244141
-0.00427246
-0.00457764
-0.00335693
0.000610352
0.00640869
0.00213623
0.00854492
0.00579834
0.00427246
0.00671387
0
-0.000915527
-0.00244141
-0.00183105
-0.00732422
-0.00274658
-0.0012207
-0.00152588
-0.00488281
-0.00152588
-0.0012207
-0.00213623
0.00244141
-0.000305176
0.000610352
-0.000305176
-0.00213623
-0.00732422
-0.00427246
-0.00274658
-0.00457764
-0.00305176
-0.00305176
-0.00183105
-0.00335693
-0.00823975
-0.00976562
-0.00244141
-0.00671387
-0.00305176
-0.00457764
0.000610352
0
-0.00183105
0
-0.00335693
-0.00457764
-0.00305176
-0.00396729
-0.00823975
-0.00671387
-0.0125122
-0.0088501
-0.00549316
-0.00427246
-0.00610352
-0.00488281
-0.000915527
0.000915527
0.00610352
-0.00183105
-0.00183105
-0.00427246
-0.00152588
-0.00488281
-0.00213623
-0.00244141
-0.00549316
-0.00213623
-0.00366211
-0.0012207
0
-0.000610352
-0.00152588
-0.00244141
0.00213623
-0.00274658
0
0.00274658
0.00335693
0.000610352
-0.0012207
0.00427246
0.00610352
0.00549316
0.00213623
-0.000915527
-0.00488281
-0.00305176
-0.0167847
-0.0100708
-0.0146484
-0.0177002
-0.0259399
-0.0372314
-0.0445557
-0.0494385
-0.0527954
-0.0564575
-0.0570679
-0.0595093
-0.0549316
-0.0540161
-0.0476074
-0.0463867
-0.0454712
-0.0436401
-0.0405884
-0.0390625
-0.0387573
-0.038147
-0.0350952
-0.0323486
-0.0350952
-0.0308228
-0.027771
-0.0262451
-0.0234985
-0.0189209
-0.0149536
-0.0125122
-0.012207
-0.0109863
-0.0131226
-0.0158691
-0.0140381
-0.017395
-0.0143433
-0.0100708
-0.0112915
-0.0112915
-0.0119019
-0.00793457
-0.00732422
-0.0100708
-0.00976562
-0.0100708
-0.0100708
-0.00762939
-0.0115967
-0.00457764
-0.00427246
-0.00244141
-0.00244141
-0.0012207
0.00183105
-0.000610352
0.00213623
-0.00366211
-0.00701904
-0.0012207
-0.00579834
-0.00640869
-0.00213623
-0.00274658
-0.00213623
0.00213623
0.00396729
0.00610352
0.00579834
0
-0.000610352
-0.00549316
-0.00549316
-0.00579834
-0.000610352
-0.00518799
-0.00579834
-0.00274658
0.000915527
0.00183105
0.00488281
0.00427246
-0.00152588
0
-0.00305176
-0.00457764
0.000915527
0
-0.00335693
-0.000610352
0.00244141
0.00213623
0.00610352
0.00427246
0.00152588
0.00213623
-0.000915527
0
-0.000305176
0.00183105
0.00335693
0.00701904
0.00396729
0.00915527
0.00976562
0.00610352
0.00457764
0.00213623
0.00244141
0.00427246
-0.000305176
0.00183105
0.00396729
0.00610352
0.00579834
0.00518799
0.00640869
0.00366211
0.00427246
0.00366211
0.0012207
0.00335693
0.00152588
0.00213623
0.00366211
0.00274658
0.00274658
0.00152588
0.00366211
0.00549316
0.00213623
0.00366211
0.00274658
0.000915527
-0.000305176
0.0012207
0.00427246
0.00335693
0.00610352
0.00427246
0.00640869
0.00457764
0.00579834
0.00671387
0.00274658
0.00335693
0.000305176
-0.000610352
0.00396729
0.00823975
0.00579834
0.00854492
0.00732422
0.00762939
0.0100708
0.00823975
0.010376
0.00518799
0.00488281
0.00396729
0.00396729
0.00701904
0.00488281
0.00610352
0.0088501
0.00640869
0.00762939
0.00793457
0.0106812
0.00762939
0.00549316
0.00518799
0.00457764
0.00640869
0.00640869
0.00335693
0.00488281
0.00305176
0.00671387
0.00854492
0.00793457
0.00488281
0.00213623
0.00335693
0.00305176
0.00183105
0.00610352
0.00610352
0.00793457
0.00732422
0.00610352
0.00396729
0.00671387
0.00854492
0.00396729
0.00732422
0.00427246
0.00152588
0.000610352
0.00274658
0.00244141
0.00671387
0.00732422
0.00823975
0.00915527
0.0100708
0.00366211
0.00183105
0.00274658
0.00518799
0.000915527
0.00579834
0.00457764
0.00488281
0
0
0.00152588
0.00701904
0.0109863
0.00579834
0.00671387
0.00274658
0
-0.00335693
0.00671387
0.00762939
0.00488281
0.00396729
0.00793457
0.00518799
0.00640869
0.00457764
0.00152588
0.00152588
0.00671387
0.00427246
0.0088501
0.00854492
0.00854492
0.00213623
0.00549316
0.00366211
0.00457764
0.00610352
0.00427246
0.00183105
0.00396729
-0.022583
-0.0314331
-0.020752
-0.0140381
-0.00457764
-0.000915527
0
0.000305176
0.00366211
-0.0012207
0.0012207
0.00152588
0.00305176
0.00305176
0.00549316
0.00579834
0.00274658
0.00579834
0.000915527
0.00396729
-0.00152588
-0.000915527
0
-0.00640869
-0.00671387
-0.00488281
-0.00671387
0.00213623
0.00366211
0.00518799
0.00244141
0.00274658
0.00335693
0.00396729
0.00152588
-0.00183105
-0.00152588
-0.00762939
-0.00610352
-0.00335693
-0.00335693
-0.00366211
-0.000915527
0.000610352
0.00274658
0.00488281
0.00213623
-0.000305176
-0.0100708
-0.0100708
-0.0100708
-0.00549316
-0.00183105
-0.00305176
-0.000305176
0.000305176
0.00274658
0.00518799
0.0137329
0.00488281
0.00610352
0.00518799
0.00457764
0.00152588
0.00549316
0.00427246
0.00640869
0.00335693
0.00793457
0.0088501
0.010376
0.00701904
0.00366211
0.00244141
0.000915527
0.000915527
-0.000610352
0.00488281
0.00610352
0.00671387
0.00488281
0.00701904
0.0115967
0.0125122
0.00701904
0.00579834
0.00457764
0.00396729
0.0012207
0.00396729
0.00457764
0.00183105
0.00427246
0.00518799
0.0088501
0.00457764
0.00518799
0.00366211
0.000915527
0.00396729
0.000915527
0.00183105
0.00488281
0.00396729
0.00335693
0.00366211
0.00457764
0.00305176
0.00152588
-0.00396729
-0.00518799
-0.00274658
-0.000305176
-0.0012207
0.000610352
0.00244141
0.00488281
0.000610352
0.00305176
0.00305176
0.00335693
0.00457764
0.000305176
0.000915527
-0.00183105
-0.00305176
-0.000610352
-0.000915527
0.00152588
0.000305176
-0.00183105
0.0012207
0.00396729
0.00518799
0.00274658
0.00335693
0.00152588
-0.00152588
0.00427246
0.00183105
0.00366211
0.00335693
0.00366211
0.00183105
0.00854492
0.00854492
0.00793457
0.00488281
0.00335693
0.00274658
0.0012207
0.00549316
0.00549316
0.00732422
0.00579834
0.00915527
0.00976562
0.00762939
0.00793457
0.00701904
0.00244141
0.00213623
0.00152588
0.00244141
0.00457764
0.00488281
0.00640869
0.00518799
0.00762939
0.0119019
0.00640869
0.00396729
0.00427246
0
0.00183105
0
-0.000305176
0.00640869
0.00213623
0.00488281
0.00183105
0.000915527
-0.000305176
0.00213623
-0.00274658
-0.00305176
-0.00579834
-0.00762939
-0.0088501
-0.00366211
-0.00274658
0.00244141
0.00183105
0.00366211
0.00579834
0.00701904
0.0012207
0
0
0
-0.000610352
0.00213623
0.00274658
0.00152588
0.00244141
0.00366211
0.00671387
0.0088501
0.0100708
0.00518799
0
-0.000915527
-0.00183105
0.00274658
0.00244141
0.00213623
-0.00152588
0
-0.00152588
0.00396729
0.00640869
0.000610352
0.00183105
-0.0012207
-0.00183105
-0.00152588
0.00457764
0.00183105
0.00366211
0.0088501
0.0088501
0.00549316
0.0088501
0.00640869
0.00213623
0.0012207
-0.00152588
0.000305176
-0.0012207
0.00183105
0.000915527
-0.0012207
-0.000610352
0.00305176
0.00518799
0.00762939
-0.000305176
-0.000915527
0
0
0.00518799
0.00762939
0.00732422
0.00549316
0.00396729
0.00152588
0.00335693
0.00671387
0.00488281
0.00244141
0.00396729
0.00244141
0.00335693
0.00213623
0.00610352
0.00274658
0.00488281
0.00396729
0.00762939
0.00518799
0.00701904
0.00213623
0.000915527
0.00549316
-0.0012207
-0.000610352
-0.000305176
0.00518799
0.00823975
0.00732422
0.0125122
0.00762939
0.00701904
0.00823975
0.00427246
-0.000610352
0.00305176
0
0.00244141
0.00579834
0.00305176
0.00488281
0.00762939
0.00823975
0.00701904
0.00946045
0.00366211
0
0.00396729
0.000610352
0.00213623
0.00274658
0.00671387
0.00427246
0.00427246
0.00701904
0.00457764
0.00946045
0.00701904
0.00610352
0.00457764
0.0012207
0.000305176
0.00518799
0.00732422
0.00579834
0.000305176
0.00274658
0.00457764
0.00793457
0.00701904
0.00488281
0.0552368
0.0643921
0.0662231
0.0662231
0.0689697
0.06073
0.0561523
0.0500488
0.0436401
0.0415039
0.0415039
0.0350952
0.0317383
0.0296021
0.0244141
0.0244141
0.0262451
0.0271606
0.0234985
0.0222778
0.0189209
0.017395
0.0192261
0.0170898
0.0143433
0.0115967
0.0112915
0.00732422
0.00701904
0.0109863
0.00915527
0.0088501
0.00457764
0.0088501
0.00579834
0.00518799
0.00396729
0.00244141
0.00457764
0.00213623
-0.0012207
-0.00244141
-0.00579834
-0.00946045
-0.00396729
-0.00549316
-0.00549316
-0.00518799
-0.00732422
-0.00610352
-0.00610352
-0.00701904
-0.0088501
-0.00976562
-0.00274658
-0.00518799
-0.00427246
-0.000305176
0.00579834
0.000915527
0.00488281
-0.00671387
-0.0012207
-0.00610352
-0.00427246
-0.00488281
-0.00183105
-0.00305176
-0.000305176
0.00366211
0.00518799
0.00366211
0.00518799
0.00671387
0.00274658
-0.0012207
-0.00366211
-0.00366211
-0.00488281
0.00152588
0.00152588
0.00305176
0.00671387
0.00762939
0.00427246
0.00823975
0.0152588
0.0164795
0.0137329
0.0125122
0.00640869
0.00701904
0.00457764
0.00732422
0.00762939
0.00823975
0.00457764
0.00610352
0.00610352
0.00213623
0.00488281
0.00305176
0.0012207
0.00183105
0.00366211
-0.000610352
-0.000305176
-0.00183105
0
-0.000915527
0
0.000305176
-0.00366211
-0.00396729
-0.00457764
-0.00762939
-0.00549316
-0.00457764
-0.00610352
-0.00579834
-0.00488281
-0.00823975
-0.0012207
0.00244141
0.00274658
0.000305176
0.00274658
0.000305176
-0.00244141
0.000610352
-0.00427246
0.000610352
-0.00518799
-0.00274658
-0.00427246
-0.00305176
-0.00579834
-0.00762939
-0.00549316
-0.00549316
-0.00305176
-0.00366211
-0.00518799
-0.00244141
-0.00152588
-0.00762939
-0.00427246
-0.00183105
-0.00213623
-0.00183105
-0.00305176
0.000610352
-0.00305176
0
-0.000915527
0.00213623
-0.0012207
-0.00427246
-0.00244141
-0.00579834
-0.00274658
-0.00488281
-0.00274658
0
-0.000915527
-0.00183105
0.00274658
-0.00213623
0.000610352
-0.00335693
-0.00305176
-0.000305176
-0.00457764
-0.00488281
-0.0115967
-0.0134277
-0.0210571
-0.0308228
-0.0354004
-0.0430298
-0.0448608
-0.043335
-0.0448608
-0.0396729
-0.0363159
-0.0354004
-0.0350952
-0.0323486
-0.0390625
-0.0378418
-0.0402832
-0.0360107
-0.0375366
-0.0350952
-0.0305176
-0.0299072
-0.0268555
-0.0238037
-0.0204468
-0.0256348
-0.0219727
-0.022583
-0.0292969
-0.0210571
-0.0177002
-0.0183105
-0.0186157
-0.0167847
-0.0177002
-0.0158691
-0.0125122
-0.0149536
-0.0149536
-0.0149536
-0.0170898
-0.0177002
-0.0146484
-0.0128174
-0.00946045
-0.0100708
-0.0100708
-0.0100708
-0.00976562
-0.0109863
-0.00671387
-0.0134277
-0.0140381
-0.0137329
-0.0109863
-0.0112915
-0.00366211
-0.00396729
-0.00457764
-0.00213623
-0.00396729
-0.00213623
-0.00457764
-0.00762939
-0.0100708
-0.00946045
-0.00701904
-0.00305176
-0.00762939
-0.00701904
-0.00366211
-0.000305176
-0.00518799
-0.00183105
-0.00457764
-0.00396729
-0.00640869
-0.00823975
-0.0109863
-0.00823975
-0.00549316
-0.00579834
-0.00732422
-0.00823975
-0.00549316
-0.00732422
-0.0088501
-0.00579834
-0.00518799
-0.00457764
-0.00396729
-0.00366211
0.000915527
-0.000915527
-0.00183105
-0.0012207
-0.00213623
0.00274658
0.00305176
0
-0.0012207
-0.00366211
-0.00305176
-0.00213623
0.00366211
-0.00152588
0.00274658
0.00427246
0.00396729
0.00549316
0.00549316
0.00488281
0.00427246
0.00488281
0.0012207
0.000305176
0.00335693
0.00823975
0.00793457
0.00549316
0.00305176
0.00335693
0.00915527
0.00457764
0.00213623
0.000610352
0.00213623
-0.0012207
-0.000305176
0.00213623
0.00152588
0.000305176
0.00488281
0.00488281
0.00457764
0.00854492
0.00579834
0.0012207
0.00274658
-0.00366211
-0.00274658
-0.00274658
-0.000610352
-0.000610352
-0.000305176
0
0.00640869
0.00427246
0.00305176
0.00152588
-0.00518799
-0.00823975
-0.00762939
-0.00335693
-0.000305176
-0.00366211
0
-0.00244141
-0.00152588
0.00213623
0.00427246
0.00640869
0.00579834
0.00488281
0.00671387
0.00488281
0.00640869
0.00854492
0.00823975
0.00610352
0.00671387
0.00823975
0.0106812
0.00823975
0.00640869
0.00427246
0.00518799
0.00427246
0.00274658
0.00854492
0.00335693
0.00488281
0.00274658
0.00518799
0.00518799
0.00518799
0.00671387
0.00579834
0.000610352
0.00579834
0.00152588
0.00549316
0.00732422
0.0088501
0.00427246
0.00732422
0.00610352
0.00427246
0.00305176
0.00274658
0.00305176
0.000610352
0.00305176
0.00549316
0.00457764
0.00518799
0.00396729
0.00427246
0.00457764
0.00732422
0.00457764
0.00213623
-0.0012207
0.00183105
-0.0012207
0
0.00457764
0.00701904
0.00640869
0.00610352
0.00640869
0.00915527
0.0100708
0.0115967
0.00610352
0.00549316
0.000610352
0.00244141
0.00335693
0.00549316
0.00457764
0.00183105
0.00213623
0.00457764
0.00396729
0.00640869
0.00366211
-0.000305176
0.000305176
-0.0012207
-0.00183105
0.000915527
0.000915527
0.000610352
0.00610352
0.00640869
0.00946045
0.0112915
0.00915527
0.00274658
0.00274658
0.00701904
0.00366211
0.0012207
0.00396729
0.00152588
0.00610352
0.00610352
0.00610352
0.00335693
0.00762939
0.00579834
0.00457764
0.00152588
-0.00274658
0
0.000915527
-0.00152588
0.000305176
0.00244141
0.00427246
0.00183105
0.00183105
0.00305176
-0.000915527
0.000610352
-0.000915527
-0.000610352
0.00213623
0.00274658
0.00152588
0.00244141
0.00274658
0.00457764
0.00610352
0.00854492
0.00213623
0.00366211
0.00335693
0.00274658
0.00152588
0.00457764
0.000915527
0.00213623
0.0012207
-0.00183105
0.00183105
0.000305176
0.000305176
-0.00457764
-0.00274658
0.00366211
-0.00305176
0.00854492
0.00701904
0.00335693
0.00549316
-0.000305176
0.000915527
0.00427246
0.00335693
-0.00427246
-0.00366211
-0.00335693
-0.00244141
-0.00427246
-0.00152588
-0.00335693
0
0.000915527
-0.000915527
0.000305176
0.00183105
0.00183105
-0.00274658
0.000305176
-0.00305176
-0.000915527
0.000915527
0.00549316
0.00244141
0.00549316
0.0012207
0.000915527
0.00488281
0.00274658
-0.00152588
0.00183105
0
0.00183105
-0.00457764
-0.000610352
-0.00183105
-0.00396729
-0.00213623
0.0012207
0.00274658
0.00152588
0.0012207
0
-0.00152588
-0.00427246
-0.00610352
-0.00610352
-0.00427246
-0.00732422
-0.00244141
-0.00549316
-0.000305176
0.00274658
0.00274658
0.000610352
-0.00427246
-0.00183105
-0.00549316
-0.00823975
-0.00244141
-0.00366211
0
0.00305176
0.000915527
0.000610352
0.000610352
-0.00183105
-0.0170898
-0.0512695
-0.0857544
-0.104065
-0.118408
-0.126343
-0.128784
-0.126648
-0.126648
-0.123901
-0.120544
-0.117188
-0.120239
-0.114746
-0.111694
-0.104675
-0.0985718
-0.0918579
-0.0845337
-0.0827026
-0.0778198
-0.0744629
-0.0701904
-0.0640869
-0.0628662
-0.0610352
-0.0592041
-0.0567627
-0.0527954
-0.0454712
-0.0460815
-0.0378418
-0.0378418
-0.03479
-0.0341797
-0.0271606
-0.032959
-0.0292969
-0.0302124
-0.0271606
-0.0259399
-0.0213623
-0.020752
-0.0152588
-0.0164795
-0.015564
-0.0134277
-0.012207
-0.0131226
-0.0183105
-0.0192261
-0.0213623
-0.0192261
-0.0192261
-0.0134277
-0.0146484
-0.0115967
-0.0128174
-0.00946045
-0.00762939
-0.00793457
-0.0134277
-0.0149536
-0.0119019
-0.012207
-0.0128174
-0.00915527
-0.00762939
-0.00793457
-0.00457764
-0.00671387
0.0012207
-0.000610352
0.00213623
0
-0.00213623
-0.000610352
-0.00457764
-0.000610352
0.00152588
-0.000610352
0.00183105
0.000305176
-0.000610352
0.00244141
0.00579834
0.00518799
0.00274658
0.00244141
0.00427246
0.00335693
0.0515747
0.0787354
0.0827026
0.0823975
0.0805664
0.0769043
0.0695801
0.0762939
0.0640869
0.0588989
0.0537109
0.050354
0.0494385
0.0463867
0.0445557
0.0436401
0.0454712
0.039978
0.0408936
0.0427246
0.0357056
0.0314331
0.0289917
0.0250244
0.0289917
0.0283813
0.0247192
0.0247192
0.0268555
0.0271606
0.0241089
0.0234985
0.0222778
0.0213623
0.0238037
0.022583
0.0231934
0.0238037
0.0210571
0.0192261
0.0177002
0.0164795
0.0152588
0.0195312
0.0180054
0.0119019
0.0125122
0.0115967
0.00946045
0.015564
0.0128174
0.0119019
0.0134277
0.0152588
0.0131226
0.015564
0.0131226
0.0128174
0.010376
0.012207
0.0088501
0.00915527
0.00976562
0.00762939
0.00732422
0.00732422
0.00610352
0.0106812
0.00976562
0.00976562
0.00823975
0.00488281
0.00396729
0.00335693
0.00488281
0.0088501
0.00793457
0.00732422
0.00915527
0.00762939
0.00946045
0.00610352
0.00244141
-0.0012207
0.000915527
0.00152588
-0.00274658
0.000915527
0.00488281
0.00335693
0.0012207
0.00244141
0.00305176
0.00488281
0.00427246
0.00549316
0.00396729
0.00274658
-0.000610352
0
0.00183105
0.000305176
0.00488281
0.00579834
0.00488281
0.00671387
0.00793457
0.00274658
0.0012207
-0.00335693
-0.00305176
0
-0.000305176
-0.000610352
0.000305176
-0.0012207
0.000610352
0.00213623
0.00305176
-0.00183105
0.00183105
0.0012207
0.000610352
-0.00488281
0
0.000915527
0.00183105
0.000610352
-0.000305176
0.000610352
0.00366211
0.000610352
0
-0.000610352
-0.000610352
-0.00274658
-0.00274658
0.0012207
0.000610352
0.00427246
0.00305176
0.00152588
0.00488281
0.00762939
0.000610352
0
0.00213623
0.000610352
-0.00244141
0.00396729
0.0012207
0.00335693
0.00915527
0.00457764
0.00732422
0.00732422
0.00732422
0.00610352
0.00274658
0.0012207
0.000305176
0.00274658
0.00244141
0.00457764
0.00274658
0.000610352
0.00152588
0.00518799
0.00640869
0.00213623
0.00183105
-0.000610352
-0.00244141
-0.00152588
0.0012207
-0.00396729
-0.00427246
-0.00488281
-0.00274658
0.000915527
0.000915527
0.000915527
-0.000915527
-0.00396729
-0.00366211
-0.000915527
0.000915527
-0.00274658
-0.00335693
0.00396729
0.00183105
0.00274658
0.00457764
-0.000610352
-0.00183105
0.000305176
-0.00183105
0.0012207
0.00274658
0.00427246
0.00640869
0.0088501
0.00946045
0.0100708
0.00762939
0.00701904
0.00274658
0.00274658
0.00671387
0.00457764
0.00152588
0.00640869
0.00213623
0.010376
0.00762939
0.00701904
0.0088501
0.00518799
0.00732422
0.00305176
0.000305176
0.00579834
0.000305176
0.00579834
0.00579834
0.00427246
0.00244141
0.00244141
0.00457764
0.010376
0.00762939
0.00579834
0.00152588
0.00335693
0.00457764
0.00396729
0.00823975
0.0131226
0.00671387
0.0088501
0.00854492
0.00793457
0.00701904
0.00366211
0.00335693
0.00244141
0.00518799
0.00427246
0.00488281
0.00213623
0.00549316
0.00732422
0.00518799
0.00610352
0.00854492
0.00274658
0.00305176
0.00183105
0.0012207
-0.00396729
-0.000305176
0.00183105
0
0.000610352
0.00183105
0.000305176
0.00518799
0.00366211
-0.00213623
0.00274658
0.00152588
-0.000305176
-0.00305176
0.000305176
-0.000610352
-0.00152588
0.000305176
0.00427246
0.00335693
0.00457764
-0.00396729
-0.00366211
-0.00152588
-0.00457764
0
0.00274658
0.00488281
0.00396729
0.00701904
0.00579834
0.00946045
0.00701904
0.00518799
-0.000305176
0.000610352
0.000305176
-0.00213623
-0.00213623
0.00366211
0.00152588
0.00366211
0.000610352
0.00488281
0.00823975
0.00549316
0.00396729
-0.00213623
-0.0012207
-0.00366211
-0.00152588
0.000610352
-0.00274658
-0.000915527
0
0.00152588
0.0012207
0.00579834
0.00183105
0.00183105
0.000915527
0.00244141
0.0012207
0.00732422
0.00213623
0.00701904
0.00427246
0.00640869
0.00946045
0.00823975
0.0115967
0.00701904
0.00488281
0.00640869
0.00823975
0.0088501
0.0119019
0.00976562
0.010376
0.0128174
0.00976562
0.012207
0.0125122
0.00762939
0.00732422
0.010376
0.00671387
0.00793457
0.0115967
0.00946045
0.00915527
0.0106812
0.0106812
0.0134277
0.0115967
0.00518799
0.00549316
0.00274658
0.00610352
0.00457764
0.00793457
0.010376
0.00823975
0.0115967
0.0112915
0.00976562
0.00732422
0.00579834
0.00427246
0.00427246
0.00152588
0.00213623
0.00274658
0.00671387
0.00854492
0.00823975
0.00915527
0.0088501
0.0146484
0.0186157
0.00488281
0.00549316
0.00518799
0.00396729
0.00579834
0.00244141
0.00183105
0.00671387
0.0112915
0.0158691
0.0143433
0.0106812
0.00701904
0.00579834
0.00457764
0.000915527
-0.000305176
0.00213623
0.00274658
0.00549316
0.00579834
0.000915527
-0.000610352
0.00274658
0.00274658
0.000305176
-0.000915527
0.00366211
-0.00335693
-0.0012207
-0.00274658
0.0012207
0.000915527
0.000305176
0.000610352
0.00366211
0.00549316
-0.0012207
0.000305176
-0.00305176
-0.000610352
-0.000915527
0.00244141
0.00488281
0.00823975
0.00396729
0.00488281
0.00518799
0.00427246
0.0012207
-0.00183105
-0.000915527
-0.00427246
-0.00701904
-0.000305176
0.00274658
0.00427246
0.00549316
0.00976562
0.00701904
0.00610352
0.00366211
0.00549316
0.00366211
0.00152588
0.00305176
-0.00213623
0.000610352
0.0012207
-0.000610352
-0.00244141
-0.00183105
-0.0012207
0.000915527
-0.00305176
-0.0125122
-0.0143433
-0.0137329
-0.0115967
-0.00518799
-0.00701904
-0.0088501
-0.00762939
-0.00640869
-0.00152588
-0.000305176
-0.00152588
-0.00640869
-0.00854492
-0.0088501
-0.00762939
-0.00488281
-0.00305176
-0.00274658
-0.000915527
-0.00274658
0.00152588
-0.000915527
-0.000915527
-0.00244141
-0.00366211
0
-0.0012207
-0.00183105
0.00335693
-0.000305176
-0.00274658
-0.00274658
-0.0012207
0.000915527
0.00366211
-0.000610352
-0.00366211
-0.00152588
-0.00244141
-0.00244141
0.00152588
-0.00183105
0.000915527
-0.00183105
-0.0012207
0.00305176
0.00640869
0.00213623
0.00213623
0.00183105
-0.0012207
0.000915527
0.010376
0.0189209
0.022583
0.0140381
0.0149536
0.0112915
0.0137329
0.0115967
0.00549316
0.00427246
0.00488281
0.00457764
-0.00335693
-0.00335693
-0.000610352
0.00762939
0.00640869
0.0137329
0.0109863
0.0158691
0.00946045
0.00823975
0.00610352
0.00488281
0.00579834
0.00946045
0.00915527
0.00701904
0.00946045
0.0125122
0.0131226
0.0125122
0.00762939
0.00732422
0.00244141
[truncated: 446,410 more rows]
