# Supplementary material for: Detection of Different Hosts From a Distance Alters the Behaviour and Bioelectrical Activity of Cuscuta racemosa
Source: Front Plant Sci. 2021 Mar 18;12:594195. doi: 10.3389/fpls.2021.594195 (PMC8012508; doi:10.3389/fpls.2021.594195)
Supplement: Supplementary file 4 [file Data_Sheet_4.ZIP › Cuscuta+Wheat_Before/T4C3A.txt]

-0.00488281
-0.00610352
-0.0146484
-0.00823975
-0.00793457
-0.0088501
-0.00640869
-0.000915527
-0.0012207
0.000915527
-0.00244141
0.000610352
0.0012207
0.00335693
0.00427246
0.000305176
-0.00244141
-0.00183105
-0.0012207
-0.000915527
-0.000915527
-0.00152588
0.00244141
-0.00335693
0
0.00183105
0.00305176
-0.00274658
0
-0.000610352
-0.00335693
-0.00671387
-0.00640869
-0.0012207
0.0012207
0.00183105
0.00457764
0.00640869
0.00640869
0.00549316
0.00305176
0.00244141
-0.00244141
-0.00152588
-0.00213623
0.00305176
0.00213623
0.00244141
0.00946045
0.00701904
0.012207
0.0088501
0.00549316
0
0.000915527
0.00427246
0.00183105
-0.000305176
0.00213623
0.00183105
-0.00183105
-0.00427246
-0.00152588
0.000915527
0.00762939
0.000610352
0.00244141
0.00427246
0.00366211
0.00305176
0.00610352
0.00610352
0.00549316
0.00793457
0.00854492
0.0115967
0.010376
0.00854492
0.00518799
0.00213623
-0.000305176
-0.00366211
-0.0012207
-0.00152588
0.000610352
0.000610352
0.0012207
-0.000610352
-0.00183105
0.0012207
-0.0012207
0.000610352
0.000305176
0.000915527
-0.0012207
0.000915527
-0.000915527
0.000915527
0.00152588
0
0.00152588
0.00427246
0.00335693
-0.000305176
0.0012207
-0.00457764
-0.00152588
-0.0012207
0.00244141
-0.000610352
-0.00274658
-0.000610352
0.000305176
-0.000305176
0.000915527
0.00213623
-0.00244141
0
-0.00213623
-0.0012207
-0.00152588
-0.000305176
0.00335693
0.00549316
-0.0012207
-0.000305176
0.00335693
0.00244141
0
-0.00457764
-0.0012207
-0.00427246
-0.00152588
-0.000915527
-0.0012207
-0.00274658
-0.00396729
0.000305176
0.00152588
0.00183105
0.00213623
0.000610352
0
0.00457764
0.00335693
-0.000915527
0.000915527
0.00457764
0.0012207
0.00518799
0.00427246
0.00274658
0.00213623
0.00488281
0.000610352
-0.000305176
0.000305176
0.000915527
0.00396729
0.00366211
-0.000305176
0.00152588
-0.000305176
-0.00335693
0.000305176
-0.000915527
-0.00396729
-0.00366211
-0.000305176
-0.00946045
-0.00671387
-0.00549316
-0.00518799
-0.00335693
-0.00518799
-0.000915527
-0.00274658
-0.00488281
0.000305176
-0.00701904
-0.00640869
-0.00915527
-0.00732422
-0.00701904
0.0012207
-0.00366211
-0.00183105
-0.00640869
-0.00518799
-0.00427246
-0.00427246
-0.00457764
-0.00823975
-0.00610352
-0.00732422
-0.0131226
-0.00915527
-0.00915527
-0.00335693
-0.00488281
-0.00671387
-0.00457764
-0.00274658
-0.000610352
-0.000305176
0.000305176
0.000610352
0.000305176
-0.00579834
0.00152588
0.00274658
-0.000610352
0.00213623
0.000610352
0
0.00518799
-0.00274658
0.000305176
-0.0012207
-0.00274658
-0.00396729
0
0.00152588
0.000915527
0.00305176
0
0.00274658
0.00366211
0.00457764
-0.00640869
-0.00366211
-0.00274658
-0.000305176
-0.00152588
-0.0012207
-0.00274658
-0.00213623
-0.00213623
-0.00305176
-0.00213623
-0.000610352
0.0012207
-0.00579834
-0.00274658
-0.000915527
-0.00732422
-0.00579834
-0.00640869
-0.00549316
-0.000610352
-0.000610352
-0.0012207
-0.0012207
0.0012207
-0.00366211
-0.00366211
-0.00732422
-0.00366211
-0.00640869
-0.000610352
-0.00274658
-0.0012207
-0.00366211
-0.00244141
-0.00152588
-0.000915527
0
0.000305176
-0.00640869
-0.00427246
-0.00793457
-0.00640869
-0.00823975
-0.00152588
-0.00152588
-0.00274658
0.000610352
0.00274658
0.00274658
0.00518799
0
-0.0012207
0.00274658
0
-0.0012207
0.000305176
0.00579834
0.00549316
0.00152588
-0.000305176
-0.000305176
0.000915527
-0.000305176
-0.00610352
-0.00488281
-0.00366211
-0.00335693
-0.00152588
-0.00183105
-0.00396729
-0.00183105
-0.000610352
-0.00244141
-0.00152588
-0.000915527
-0.00640869
-0.00335693
-0.00152588
-0.00305176
0.000305176
0
0.00152588
-0.000915527
-0.000305176
0.00305176
0.00640869
0.00732422
0.00274658
0.00213623
0
-0.00213623
-0.000915527
0.00152588
-0.000915527
-0.0012207
-0.000610352
-0.000610352
0.000610352
0.000915527
0.000305176
0
-0.00366211
-0.00244141
-0.00213623
-0.00274658
-0.00152588
-0.000915527
0.000305176
0.00579834
0.00366211
0.00396729
0.00274658
0.000915527
-0.00244141
-0.00549316
-0.00823975
-0.00701904
-0.00335693
-0.00518799
-0.00244141
-0.00213623
-0.00610352
-0.00335693
-0.00518799
-0.00518799
-0.00946045
-0.0106812
-0.00823975
-0.0112915
-0.0137329
-0.00946045
-0.0112915
-0.00488281
-0.0088501
-0.00915527
-0.00671387
-0.00427246
-0.00518799
-0.00701904
-0.00640869
-0.0109863
-0.0100708
-0.00854492
-0.00640869
-0.00274658
-0.00366211
-0.00549316
-0.00396729
-0.00305176
-0.00335693
-0.00518799
-0.00701904
-0.00579834
-0.00823975
-0.010376
-0.00427246
-0.00213623
-0.00396729
-0.00274658
-0.00732422
-0.00366211
0.000915527
-0.000610352
-0.00518799
-0.00335693
-0.00549316
-0.00640869
-0.00732422
-0.00305176
-0.00274658
0.0012207
0
0
0.0012207
0.00152588
-0.00549316
-0.00762939
-0.00549316
-0.00366211
-0.00732422
-0.00152588
-0.00305176
-0.000610352
0
-0.000305176
0
-0.000610352
0.000915527
-0.00640869
-0.00579834
-0.00793457
-0.00732422
-0.00671387
-0.000915527
-0.0012207
0.00244141
0.0012207
0.00335693
0.000610352
0.00274658
-0.00183105
-0.00244141
-0.00305176
-0.00549316
-0.00396729
0.00183105
-0.000610352
0.00335693
0.00335693
0.000610352
0.000915527
0.00823975
0.00610352
0.00396729
0.000305176
-0.000610352
-0.0012207
0
0.00610352
-0.00152588
0.0012207
0.00213623
0.00396729
0.00488281
0.00823975
0.00335693
0.00732422
-0.000305176
0.00366211
0.00579834
0.00579834
0.00518799
0.00488281
0.000915527
0.00244141
0.00274658
0.00762939
0.00610352
0.00213623
-0.000610352
-0.00396729
0.000305176
-0.0012207
0.00183105
0.00213623
0.000915527
-0.00183105
0.000915527
0.00274658
0.00213623
-0.00335693
-0.00396729
-0.00366211
-0.00762939
-0.00579834
-0.00335693
-0.00488281
-0.00335693
-0.00183105
0.000610352
0
0.00305176
0.00213623
-0.00457764
-0.00305176
-0.00579834
-0.00732422
-0.00427246
-0.000305176
-0.00213623
-0.00610352
-0.0012207
-0.000915527
-0.000305176
-0.00183105
0.0012207
-0.00244141
-0.000610352
-0.00213623
-0.00427246
-0.000915527
0.00335693
-0.000610352
0.00366211
0.000915527
0
0
0.000610352
-0.00579834
-0.00946045
-0.00915527
-0.0100708
-0.0115967
-0.00427246
-0.00610352
-0.00152588
-0.00610352
-0.00457764
-0.000610352
-0.00213623
-0.000915527
0.00396729
-0.00152588
-0.00183105
-0.00152588
-0.000610352
-0.00335693
-0.00396729
-0.00213623
-0.00183105
0.00335693
0.00183105
0.00518799
-0.00213623
0.000305176
-0.00366211
-0.00549316
-0.00579834
-0.00213623
0.00152588
0.00305176
0.00366211
0.00427246
0.00610352
0.00610352
-0.0012207
0.00213623
0.00152588
0
-0.00183105
0
-0.00244141
-0.00366211
0.000915527
-0.00183105
0.000610352
0.00457764
0.00549316
0.000610352
-0.0012207
0.000915527
-0.000915527
-0.0012207
0.000305176
0.00335693
0.00488281
0.00976562
0.00946045
0.010376
0.00793457
0.00915527
0.00579834
0.00671387
0.00976562
0.00793457
0.00610352
0.00823975
0.00457764
0.00488281
0
0.00396729
0.00823975
0.00823975
0.00335693
0.00335693
-0.00152588
-0.000305176
0.00366211
0.00396729
0.00427246
0.00915527
0.00701904
0.00823975
0.00457764
0.00671387
-0.000915527
-0.00274658
-0.000610352
-0.00274658
-0.0012207
0
-0.00274658
-0.00335693
-0.0012207
-0.00396729
0.00183105
0.000305176
0.00274658
-0.00488281
-0.00427246
-0.00244141
-0.000610352
-0.000305176
0.00183105
0.00244141
0.000305176
-0.000305176
0.00213623
0.00335693
0.00305176
-0.00335693
-0.00335693
-0.00152588
-0.00305176
-0.00549316
0.000915527
-0.000915527
0.000610352
0.00335693
0.0012207
0.00640869
0.00762939
0.00457764
0.00640869
0.00457764
0.00427246
0.00244141
-0.00183105
0.000305176
0
0.00244141
-0.0012207
-0.000305176
0.00274658
0.00488281
0.0012207
0
0.000915527
0.00213623
0
0.00152588
0.00213623
0
-0.00305176
0.000610352
0.00305176
0.00366211
0.00335693
0.00366211
0.00366211
0.0012207
0.00213623
0.00396729
0.00457764
0.0012207
0.00396729
0.000915527
0.00152588
0.00274658
0.00762939
0.000915527
-0.000610352
-0.00396729
0.000305176
0.000305176
0.00366211
0.00457764
0.00732422
0.00640869
0.00762939
0.0112915
0.0106812
0.00701904
0.00549316
0.00427246
0.00457764
0.00518799
0.00396729
0.00732422
0.0109863
0.00762939
0.00671387
0.010376
0.00915527
0.00762939
0.00579834
0.00701904
0.00213623
0.00518799
0.00335693
0.00518799
0.00640869
0.00823975
0.00640869
0.00823975
0.010376
0.0100708
0.00610352
0.00366211
0.00335693
-0.000610352
-0.00793457
-0.00427246
0.000305176
0.0012207
-0.00213623
-0.0012207
-0.00152588
-0.000305176
0.000610352
-0.00549316
-0.00732422
-0.00518799
-0.00762939
-0.00732422
-0.00213623
-0.00457764
-0.00244141
-0.000915527
-0.00244141
-0.00305176
0.00335693
0.00366211
-0.000915527
-0.00366211
-0.00366211
-0.00579834
-0.00213623
0.0012207
0.00305176
0.00701904
0.00457764
0.00671387
0.0112915
0.00976562
0.00274658
0.00152588
0.00305176
0.00244141
0.000610352
0.00549316
0.00640869
0.00701904
0.00579834
0.00549316
0.00793457
0.00549316
0.00671387
0.00610352
0.00396729
0.000915527
-0.00457764
-0.00335693
0.000915527
0.000305176
-0.00457764
-0.00366211
-0.0012207
0.00183105
0.000915527
-0.00427246
-0.00274658
-0.00366211
-0.00549316
-0.00488281
0.000305176
0.0012207
-0.00183105
0.00244141
0.0012207
0.00335693
0.00427246
0.000610352
0.000305176
0.000610352
-0.00457764
-0.00762939
0.000305176
0.000915527
0.00274658
0.00213623
0.00640869
0.0012207
0.000915527
0.00244141
-0.00366211
-0.00305176
-0.00213623
-0.00152588
-0.00823975
0.000610352
-0.00335693
-0.000915527
0.0012207
-0.000610352
0.00152588
0.00152588
-0.00305176
-0.00305176
-0.00244141
0.000915527
-0.00305176
-0.000305176
-0.000915527
0
-0.00183105
-0.00701904
-0.00701904
-0.00457764
-0.00244141
-0.00701904
-0.00549316
-0.00915527
-0.010376
-0.00671387
-0.00549316
-0.00366211
-0.00152588
0.00152588
0.000915527
0.00305176
0.00457764
0
-0.00152588
0.000305176
-0.00152588
-0.00152588
-0.0012207
0.000305176
-0.00305176
0.00335693
0.000915527
0.00213623
0.00183105
0.00549316
-0.00274658
-0.000305176
0.00518799
-0.00183105
0.000305176
0.00366211
0.00396729
0.00335693
0.00518799
0.00244141
0.00213623
0.0088501
0.00457764
0.00366211
0.00427246
0.00305176
0.00366211
0.00305176
0.00366211
0.00579834
0.00183105
0.00244141
0.00671387
0.00579834
0.00640869
-0.000915527
-0.000305176
-0.0012207
-0.00366211
-0.00305176
-0.00335693
-0.00274658
-0.000305176
-0.00213623
-0.00152588
-0.00152588
0.00213623
0.000915527
0
-0.00244141
-0.00335693
-0.00579834
-0.0012207
0.000915527
-0.00335693
-0.000915527
0.000305176
0.000305176
0.00305176
0.00244141
0.00244141
0.00366211
-0.000305176
-0.000610352
-0.00335693
0.000915527
0.00701904
0.00274658
0.0012207
0.00366211
0.00640869
0.00976562
0.0012207
-0.000610352
-0.000915527
0.000915527
-0.000915527
0.00396729
0.00335693
0.00518799
0.00396729
0.00549316
0.00579834
0.00762939
0.00701904
0.00366211
0.00244141
0.00213623
0.000610352
0.00335693
0
-0.00152588
0.00244141
0.00305176
0.00366211
0.00549316
0.00640869
-0.0012207
0.00244141
-0.000610352
0.00183105
0.00244141
0.00396729
0.00610352
0.00671387
0.00396729
0.00274658
0.00457764
0.00457764
0.00305176
0.00457764
0.00366211
0.00213623
0.0012207
0.00671387
0.00488281
0.000610352
0.00274658
0.00335693
0.00518799
0.00701904
0.00366211
0.00183105
-0.000305176
0.00183105
0.00213623
0.0012207
0.00457764
0.00610352
0.00640869
0.0100708
0.00946045
0.00793457
0.00915527
0.00549316
0.00457764
0.00488281
0.00152588
0.00335693
0.00610352
0.00610352
0.00579834
0.00549316
0.00946045
0.0125122
0.0134277
0.0128174
0.0119019
0.00579834
0.0088501
0.00610352
0.00549316
0.00549316
0.00671387
0.00427246
0.00366211
0.00610352
0.00823975
0.0088501
0.00335693
0.000305176
-0.00335693
0.000305176
-0.000915527
0.00427246
0.00152588
0.00457764
0.000610352
0.00396729
0.00671387
0.00335693
0.00244141
0.000610352
0.00427246
0.00274658
0.00152588
0.00213623
0.00213623
0.00244141
0.00518799
0.00518799
0.00854492
0.0119019
0.0137329
0.00518799
0.00640869
0.00396729
0.000915527
0.00274658
0.00183105
0.00183105
0.00427246
0.0012207
0.00427246
0.00671387
0.00457764
0.00274658
0.00213623
0
-0.00152588
-0.000915527
0.000610352
-0.000610352
-0.00244141
-0.000915527
-0.00549316
-0.00549316
-0.000610352
-0.00152588
-0.00915527
-0.00946045
-0.00732422
-0.00793457
-0.0106812
-0.00396729
-0.0012207
-0.0012207
-0.000305176
-0.000915527
0
0.00366211
-0.00610352
-0.00396729
-0.0088501
-0.00518799
-0.00823975
-0.00793457
-0.00366211
-0.00518799
-0.00732422
-0.00213623
-0.00183105
-0.00152588
-0.00152588
-0.00457764
-0.00732422
-0.00366211
-0.00549316
-0.00305176
-0.00366211
-0.00427246
-0.00366211
-0.00610352
0.00213623
0.00457764
0.00305176
-0.00183105
-0.00549316
-0.00793457
-0.00366211
-0.00946045
-0.000610352
-0.000610352
-0.00274658
-0.000305176
0.000915527
-0.000610352
0.00457764
-0.000305176
0.000305176
-0.00427246
-0.00396729
-0.00915527
-0.00366211
-0.0012207
-0.0012207
-0.00305176
0.00549316
0.00366211
0.00213623
0.00152588
-0.00305176
-0.00335693
-0.00213623
0
0.00274658
-0.0012207
0.00152588
-0.00183105
0.00457764
0.00396729
0.000610352
0.00427246
0.00152588
0.00305176
0.00183105
0.00183105
0.00305176
0.00671387
0.00335693
0.00152588
0.00274658
0.000915527
0.00183105
0.00457764
0.00457764
-0.000305176
0.00183105
0.00152588
-0.000915527
0.00244141
0.00457764
0.00457764
0.00396729
0.00549316
0.00762939
0.0119019
0.012207
0.00274658
0.00335693
0.000305176
-0.00335693
-0.00274658
-0.00549316
-0.00152588
0.000305176
0.000915527
0.00244141
0.00152588
0.00396729
0.0012207
-0.00305176
0.00183105
-0.000610352
0.000915527
0.00244141
0.00305176
0.00427246
0.00183105
0.00366211
0.00274658
0.00549316
0.00854492
0.00579834
0.00640869
0.00732422
0.00518799
0.00610352
0.00732422
0.00762939
0.00549316
0.0088501
0.00732422
0.00701904
0.00732422
0.00335693
0.00335693
0.000305176
0.00152588
-0.00335693
-0.000305176
-0.000305176
-0.000610352
0.00244141
0.00183105
0.00305176
0.0100708
0.00335693
0.00335693
0.000610352
0.00366211
0.00152588
0.000305176
-0.0012207
0.00244141
0.00366211
0.00579834
0.00579834
0.00396729
0.00518799
-0.000305176
-0.000305176
-0.000915527
-0.000610352
-0.000305176
0.00366211
0.00396729
0.00915527
0.00640869
0.00488281
0.00335693
0.00305176
-0.00244141
-0.00488281
-0.00732422
-0.00213623
-0.00640869
0.000305176
-0.0012207
-0.00274658
-0.00457764
0.00274658
0.00183105
0.00213623
-0.00366211
-0.000305176
0.000305176
0.000305176
-0.000610352
0.00152588
0
-0.000915527
0.00152588
0.00335693
0.00488281
0.00488281
-0.00152588
-0.0012207
-0.00640869
-0.00579834
-0.000610352
0.00274658
0.00244141
0.00305176
0.00274658
0.00335693
0.00549316
0.00610352
0.00793457
0.00396729
0.00488281
0.00183105
0.00396729
0.00213623
0.00823975
0.00518799
0.00701904
0.00762939
0.00976562
0.0088501
0.0134277
0.00549316
0.00396729
0.00183105
0.00244141
0.00457764
0.00640869
0.00732422
0.00946045
0.0088501
0.00732422
0.00915527
0.00946045
0.00640869
0.00610352
0.00640869
0.00579834
0.00488281
0.00701904
0.00976562
0.00671387
0.00854492
0.00732422
0.010376
0.00915527
0.0128174
0.0088501
0.00976562
0.00457764
0.00640869
0.00488281
0.00610352
0.00854492
0.00732422
0.00762939
0.00854492
0.00610352
0.0100708
0.00823975
0.00823975
0.00579834
0.0112915
0.0128174
0.0125122
0.00549316
0.0088501
0.00854492
0.00671387
0.00762939
0.0106812
0.0106812
0.00305176
0.000610352
0
-0.000610352
0.000305176
0.00183105
0.0012207
0
0.00457764
0.000915527
0.00488281
0.00640869
0.00396729
-0.000610352
0.000305176
0.000610352
-0.0012207
0.00244141
-0.000915527
-0.000915527
0.000610352
0.000305176
0.000305176
0.00366211
-0.000305176
0.000915527
0.00427246
0.000610352
0.000610352
0.00213623
0.00610352
0.00213623
0.00366211
0.00457764
0.00457764
0.00183105
0.00732422
-0.00274658
-0.000305176
-0.00213623
-0.00183105
0.000610352
0.000915527
0.00396729
0.00457764
0.00152588
0.00244141
0.00152588
0.00610352
0.00305176
0.00183105
0.000915527
-0.00274658
-0.00152588
0.00213623
0.00518799
0.00579834
0.00610352
0.0088501
0.0158691
0.0125122
0.00762939
0.00518799
0.00427246
0.00427246
-0.000610352
0.00610352
0.000610352
0.00244141
-0.000610352
0.00152588
0.00427246
0.00488281
0.00732422
0.000915527
0.000915527
-0.00152588
-0.000610352
-0.00244141
0.000915527
0.00335693
0.00366211
0.00335693
0.00427246
0.00396729
0.00732422
0.00244141
-0.00152588
0.00274658
0.000915527
0
0.00183105
0
0
-0.00244141
-0.00183105
-0.000915527
0.00244141
-0.00366211
0.000610352
-0.00183105
-0.00366211
-0.00549316
-0.00427246
-0.00152588
-0.00274658
-0.00183105
0.000305176
0.000915527
0.00213623
-0.00213623
-0.00183105
-0.00518799
0.000915527
-0.00274658
-0.00427246
-0.00671387
-0.0012207
-0.00152588
0.0012207
-0.00244141
0.00213623
0.00366211
0.000610352
0.00213623
0.00213623
0.000610352
-0.000610352
0.00305176
0.00274658
0.00335693
0.0012207
0.00152588
0.00152588
0.00396729
-0.00152588
0.00244141
-0.00244141
-0.000610352
0
0.00457764
0.00549316
0.00366211
0.00549316
0.00915527
0.00854492
0.0100708
0.0088501
0.00366211
0.00366211
0.00274658
0.00274658
0.00671387
0.00823975
0.00488281
0.00793457
0.0088501
0.00823975
0.0100708
0.0106812
0.00549316
0
0.0012207
-0.00305176
-0.00488281
-0.00427246
-0.00244141
0.000915527
0.00183105
-0.00213623
0.00488281
0.00244141
0.0012207
-0.00152588
-0.00366211
-0.00213623
-0.0012207
0.00366211
0.00488281
0.000915527
0.00457764
0.00274658
0.00335693
0.00396729
0.00244141
0
0.00183105
-0.000305176
-0.00274658
0.000610352
0.00152588
0.00457764
0.00518799
0.00518799
0.00518799
0.0088501
0.00762939
0.00244141
0.00152588
0.00213623
-0.0012207
-0.00152588
0.0012207
-0.000305176
0.00183105
0.00183105
0.00335693
0.00213623
0.00396729
-0.000305176
-0.00305176
-0.000305176
-0.0012207
-0.00152588
0.00305176
0.0012207
-0.000610352
-0.000915527
0.000915527
0.00244141
0.000915527
-0.000305176
-0.00213623
-0.00335693
-0.00305176
-0.00244141
0.000610352
-0.000915527
-0.00335693
0.00213623
0
0.00213623
0
0.00671387
-0.000305176
-0.00610352
-0.00549316
-0.00579834
-0.00213623
-0.000915527
0.00335693
-0.00213623
-0.000915527
-0.0012207
0.00335693
0.00244141
-0.00213623
-0.00152588
-0.000305176
0
-0.00274658
0
0.00305176
0.000610352
0.00518799
0.00457764
0.00396729
0.00213623
0.000915527
0.00183105
-0.000610352
-0.0012207
0.00396729
0.00152588
0.00152588
0.00701904
0.00213623
0.00457764
0.00854492
0.00671387
0.00274658
0.00549316
0.0088501
0.00335693
0.00549316
0.00732422
0.00823975
0.00762939
0.00518799
0.00274658
0.0012207
0.00183105
0.00427246
-0.00366211
-0.000610352
-0.000305176
-0.00305176
-0.00457764
-0.0012207
0.00183105
-0.00152588
-0.00213623
0.00244141
0.000610352
0.00213623
-0.00366211
-0.000915527
-0.00427246
-0.00549316
-0.00518799
-0.000610352
-0.00213623
-0.00396729
0.00152588
0.00488281
0.00366211
0.00579834
0.00274658
-0.000610352
-0.00152588
-0.00183105
-0.000610352
0.000915527
0.0012207
0.0012207
0.00213623
0.00305176
0.00427246
0.00274658
0.00549316
-0.000305176
-0.000610352
0.00274658
-0.0012207
-0.0012207
0.00305176
0.0088501
0.00457764
0.00732422
0.00640869
0.00518799
0.00732422
0.0012207
0.000610352
0.00244141
-0.0012207
-0.00183105
0.00152588
-0.00152588
0.000915527
0.000305176
0.00335693
0.00274658
0.00671387
0.00518799
0.00274658
0.00488281
0.00610352
0.00427246
0.00671387
0.00488281
0.00213623
0.00335693
0.00488281
0.00610352
0.00366211
0.00335693
0
0
-0.00427246
-0.00518799
-0.00244141
-0.00213623
-0.00274658
0.00244141
0.00183105
-0.00366211
-0.00244141
0
-0.0012207
-0.00457764
-0.00549316
-0.00457764
-0.00335693
0.000610352
-0.000610352
-0.00183105
-0.00152588
0.00396729
0.00457764
0.00549316
0.000915527
-0.00152588
-0.00244141
-0.00579834
-0.00335693
0.000915527
0
0.00305176
0.00305176
0.00305176
0.00213623
0.00427246
0.00518799
0.00152588
-0.000915527
-0.00549316
-0.00274658
-0.00457764
-0.00244141
0.000305176
-0.000305176
-0.00213623
-0.00335693
-0.000305176
-0.00183105
-0.00579834
-0.00366211
-0.00427246
-0.00671387
-0.00274658
0.00366211
0.00152588
0.00274658
-0.000915527
0.00152588
0.00274658
0.00335693
0.0012207
-0.000610352
-0.00213623
-0.00366211
-0.000610352
-0.000915527
0.0012207
0.000610352
0.00274658
0.00213623
0.00213623
-0.000610352
-0.000915527
-0.00488281
-0.00274658
-0.00732422
-0.00488281
0.00183105
-0.000915527
0.000610352
0
0.00152588
0.00427246
0.00427246
0.00823975
0.000610352
0.00366211
0.00152588
-0.00305176
0.000915527
0.00396729
0.00427246
0.00488281
0.00488281
0.00518799
0.00518799
0.00518799
0.00366211
0.0012207
0.00305176
0.000305176
-0.00213623
0.00366211
0.00152588
0.0012207
-0.000610352
0.00457764
0.00274658
0.00396729
0.000305176
0.00305176
0.00335693
-0.00305176
-0.000610352
0.00427246
0.00366211
0.00366211
0.00579834
0.00610352
0.00518799
0.00854492
0.00366211
0.00183105
0.00366211
0
0.00335693
0.00518799
0.00274658
0.00396729
0.00213623
0.00183105
-0.00335693
0.00213623
0.00366211
-0.00671387
-0.00701904
-0.00701904
-0.00396729
-0.00335693
0.00366211
-0.00183105
-0.00213623
-0.00152588
0.000915527
0
0.0012207
0.00396729
-0.000915527
-0.0012207
-0.00579834
-0.00793457
-0.00549316
-0.00183105
-0.00305176
-0.000915527
0
-0.00305176
-0.000305176
-0.00457764
-0.00244141
-0.00366211
-0.00732422
-0.00244141
-0.000305176
-0.00366211
-0.00396729
0.000915527
0.00274658
0.00183105
0.00335693
0.0012207
-0.000610352
-0.000610352
-0.0012207
-0.00488281
-0.00549316
0.00244141
0.00183105
-0.000305176
-0.00213623
-0.00274658
0.00244141
0.00305176
-0.00335693
-0.00183105
0.00244141
-0.00457764
-0.00335693
-0.00152588
-0.0012207
-0.00152588
0
0.00152588
0.000610352
0.00396729
-0.000610352
-0.00396729
-0.00518799
-0.00518799
-0.00427246
-0.000915527
0.0012207
-0.00396729
-0.00457764
-0.00366211
-0.0012207
-0.00427246
-0.00457764
-0.00732422
-0.00396729
-0.00732422
-0.00427246
0.000305176
0.00274658
-0.00152588
-0.000610352
0.000305176
0
0.00305176
0.00305176
-0.000610352
-0.00244141
0.00366211
0.000305176
-0.00213623
-0.000305176
0.00274658
0.00213623
0.00640869
0.00671387
0.00610352
0.00457764
0.000915527
-0.00244141
0
0.000305176
-0.000915527
0.00396729
0.00152588
0.00671387
0.00213623
0.00946045
0.0128174
0.0115967
0.00854492
0.00366211
0.000915527
0.00152588
-0.00152588
0.00274658
0.00518799
0.00579834
0.00549316
0
0.0012207
0.00518799
0.00518799
-0.000305176
-0.0012207
0
-0.00518799
-0.00427246
0.000915527
-0.000305176
0.00427246
0.00183105
-0.000610352
0.00183105
0.00427246
0
0.00152588
-0.0012207
-0.00671387
-0.00427246
-0.00305176
0.000915527
0.00457764
0.00335693
0.00366211
0.00213623
0.00671387
0.00518799
0.000915527
0.00305176
-0.00213623
0.00427246
0.00366211
0.0012207
0.00152588
0.000610352
0.00335693
0.00244141
0.00335693
0.00396729
0.00213623
0.00183105
-0.00274658
-0.00396729
-0.00213623
-0.000915527
-0.000610352
0
-0.00152588
0.00366211
0.00427246
0.00305176
-0.00427246
-0.000610352
-0.00152588
-0.00335693
-0.00915527
-0.00213623
-0.00152588
-0.0012207
-0.00183105
-0.0012207
[truncated: 446,410 more rows]
