# Supplementary material for: Detection of Different Hosts From a Distance Alters the Behaviour and Bioelectrical Activity of Cuscuta racemosa
Source: Front Plant Sci. 2021 Mar 18;12:594195. doi: 10.3389/fpls.2021.594195 (PMC8012508; doi:10.3389/fpls.2021.594195)
Supplement: Supplementary file 4 [file Data_Sheet_4.ZIP › Cuscuta+Wheat_Before/T6C4A.txt]

0.00213623
0.00274658
0.00183105
-0.00427246
-0.00335693
-0.00549316
-0.00488281
-0.00488281
-0.00305176
-0.000610352
0.00152588
-0.00274658
-0.00305176
0.00213623
0.00335693
-0.00152588
-0.00152588
-0.00183105
-0.000305176
-0.00274658
0.000305176
0.00274658
0.00244141
0
0.000915527
0.00213623
0.00518799
0.0012207
-0.00488281
-0.000915527
-0.00610352
-0.00274658
-0.00457764
0.000915527
0.00335693
0.00823975
0.010376
0.00640869
0.00610352
0.00610352
0.00579834
0.000915527
0.000305176
-0.00152588
-0.00427246
0.00183105
-0.00183105
-0.00183105
-0.000610352
-0.00183105
-0.000915527
0.00488281
0.00640869
0.000610352
0.000305176
0
-0.00183105
0.00274658
0.00457764
0.00335693
0.0012207
0.00457764
0.00366211
0.000915527
0.00427246
-0.000305176
-0.0012207
-0.00335693
-0.00183105
-0.000305176
0.00335693
0.00244141
0.000915527
0.00183105
0.00610352
0.00305176
0.00274658
0.00183105
-0.000610352
0.00274658
-0.00244141
0.00183105
0.00732422
0.00366211
0.00244141
0.00671387
0.00274658
0.00366211
0.00579834
0.00549316
0.000610352
0.00305176
-0.000305176
0.000915527
0.000915527
-0.000305176
0.000305176
0.000305176
0.00244141
0.00305176
0.00366211
0.00244141
-0.00305176
-0.00457764
-0.00152588
-0.00518799
-0.00213623
0.00152588
0.00335693
0.00457764
0.00244141
0.00274658
0.00549316
0.00335693
-0.0012207
0.0012207
-0.000305176
-0.000610352
-0.0012207
0.00305176
0.00183105
0.00152588
0.00335693
0.00579834
0.00457764
0.00427246
0.00762939
0.00335693
0.00579834
0.00274658
0.00152588
0.00274658
0.00396729
0.00549316
0.00579834
0.00701904
0.00701904
0.00854492
0.0112915
0.00396729
0.00701904
0.00366211
0.00518799
0.00427246
0.00640869
0.00762939
0.00488281
0.00732422
0.00701904
-0.039978
-0.283813
-0.481567
-0.577698
-0.621033
-0.631104
-0.62561
-0.6073
-0.585938
-0.560608
-0.536804
-0.515747
-0.488892
-0.465088
-0.445557
-0.427856
-0.413208
-0.396118
-0.378723
-0.355835
-0.341797
-0.327454
-0.312195
-0.297241
-0.281677
-0.274353
-0.259399
-0.245056
-0.238953
-0.227051
-0.21759
-0.207214
-0.195007
-0.185852
-0.176086
-0.16571
-0.154114
-0.144653
-0.137634
-0.135498
-0.125732
-0.119629
-0.112
-0.108643
-0.0991821
-0.0967407
-0.0900269
-0.0823975
-0.0732422
-0.0665283
-0.0549316
-0.0515747
-0.0491333
-0.0497437
-0.0415039
-0.0390625
-0.0375366
-0.032959
-0.0274658
-0.020752
-0.0195312
-0.0183105
-0.0152588
-0.010376
-0.0100708
-0.00793457
-0.00457764
-0.0012207
-0.00274658
0.00305176
0.00579834
0.00976562
0.0115967
0.0161743
0.0201416
0.022583
0.0204468
0.0238037
0.0228882
0.0259399
0.0244141
0.03479
0.0335693
0.0305176
0.0335693
0.0378418
0.0350952
0.0393677
0.0393677
0.0405884
0.038147
0.0378418
0.0369263
0.039978
0.0421143
0.0445557
0.0476074
0.0476074
0.0439453
0.0476074
0.0491333
0.0445557
0.0442505
0.0436401
0.0445557
0.0430298
0.045166
0.0466919
0.045166
0.0460815
0.0469971
0.0476074
0.0494385
0.0424194
0.0454712
0.0415039
0.0485229
0.045166
0.0537109
0.0521851
0.0558472
0.0506592
0.0524902
0.0567627
0.0585938
0.0598145
0.0552368
0.0540161
0.0567627
0.0546265
0.057373
0.0564575
0.0549316
0.0552368
0.0576782
0.0558472
0.0527954
0.0546265
0.0515747
0.0476074
0.0479126
0.0512695
0.0488281
0.0527954
0.0570679
0.055542
0.0546265
0.0588989
0.0552368
0.0622559
0.0631714
0.0540161
0.0558472
0.0576782
0.0543213
0.0546265
0.057373
0.0601196
0.0595093
0.062561
0.0610352
0.0662231
0.0628662
0.0616455
0.0592041
0.0527954
0.0527954
0.0509644
0.0567627
0.055542
0.0500488
0.0521851
0.0582886
0.057373
0.0588989
0.0534058
0.0527954
0.0524902
0.0546265
0.0543213
0.0567627
0.0567627
0.0592041
0.0601196
0.0622559
0.0613403
0.0646973
0.0592041
0.0576782
0.0540161
0.0546265
0.0497437
0.0543213
0.0567627
0.0588989
0.0558472
0.0582886
0.0592041
0.0653076
0.0601196
0.057373
0.0567627
0.057373
0.0564575
0.0549316
0.0598145
0.0558472
0.0570679
0.0598145
0.0592041
0.0592041
0.0579834
0.0543213
0.0543213
0.0494385
0.0500488
0.0546265
0.0531006
0.0561523
0.055542
0.0534058
0.0531006
0.0543213
0.0564575
0.0527954
0.050354
0.0497437
0.0524902
0.0524902
0.0543213
0.055542
0.06073
0.057373
0.0543213
0.0561523
0.0601196
0.0595093
0.0537109
0.0561523
0.057373
0.0543213
0.0543213
0.057373
0.0537109
0.0543213
0.0537109
0.0509644
0.0518799
0.0567627
0.0512695
0.0512695
0.0518799
0.055542
0.0512695
0.0524902
0.0582886
0.0521851
0.0546265
0.0552368
0.0570679
0.0570679
0.0582886
0.0521851
0.0500488
0.0506592
0.0479126
0.0524902
0.0521851
0.0497437
0.0558472
0.0518799
0.0552368
0.0564575
0.0521851
0.0494385
0.0518799
0.0482178
0.0466919
0.0494385
0.0534058
0.0476074
0.0469971
0.0491333
0.0518799
0.0488281
0.0506592
0.0463867
0.0466919
0.0439453
0.0424194
0.0466919
0.0479126
0.0430298
0.0427246
0.0460815
0.0442505
0.0488281
0.0518799
0.0482178
0.045166
0.0424194
0.0408936
0.0421143
0.0439453
0.0466919
0.043335
0.043335
0.0442505
0.0491333
0.0494385
0.0512695
0.0418091
0.0402832
0.0408936
0.0378418
0.0384521
0.0393677
0.0375366
0.0350952
0.0387573
0.0424194
0.0445557
0.0430298
0.0378418
0.0378418
0.0354004
0.0350952
0.0366211
0.0357056
0.0360107
0.0357056
0.0344849
0.0350952
0.032959
0.0375366
0.0354004
0.0296021
0.0344849
0.0314331
0.0299072
0.0320435
0.0335693
0.0338745
0.032959
0.0341797
0.0375366
0.0363159
0.0393677
0.0323486
0.03479
0.0341797
0.0338745
0.0292969
0.0360107
0.0320435
0.0326538
0.0314331
0.0314331
0.0341797
0.0332642
0.0314331
0.0296021
0.0326538
0.0320435
0.0305176
0.0363159
0.0335693
0.0357056
0.0326538
0.0308228
0.0360107
0.0335693
0.0363159
0.0323486
0.032959
0.0274658
0.0256348
0.0250244
0.0262451
0.0283813
0.0262451
0.0253296
0.0271606
0.0305176
0.0283813
0.0247192
0.0250244
0.0216675
0.0201416
0.0189209
0.0241089
0.0228882
0.022583
0.0250244
0.0244141
0.0244141
0.0265503
0.0216675
0.0195312
0.0183105
0.0201416
0.0180054
0.0219727
0.0222778
0.0250244
0.0262451
0.0253296
0.0265503
0.0274658
0.027771
0.0222778
0.020752
0.020752
0.0183105
0.0201416
0.0268555
0.0247192
0.0253296
0.0256348
0.0213623
0.0280762
0.0280762
0.0170898
0.020752
0.0198364
0.0198364
0.020752
0.0219727
0.0222778
0.0228882
0.0241089
0.0256348
0.0286865
0.0280762
0.0268555
0.0253296
0.0253296
0.0244141
0.0195312
0.0241089
0.0231934
0.0238037
0.0186157
0.0210571
0.0231934
0.0256348
0.020752
0.0189209
0.0195312
0.0180054
0.0146484
0.0149536
0.0213623
0.0183105
0.022583
0.0192261
0.0186157
0.0167847
0.0213623
0.0134277
0.012207
0.0146484
0.0131226
0.0131226
0.015564
0.0152588
0.0204468
0.0192261
0.020752
0.022583
0.0204468
0.020752
0.0222778
0.0198364
0.0161743
0.0198364
0.0186157
0.0164795
0.0158691
0.0186157
0.0204468
0.0195312
0.0195312
0.0201416
0.0140381
0.0164795
0.0149536
0.0152588
0.0128174
0.0195312
0.020752
0.0213623
0.017395
0.0158691
0.0161743
0.0170898
0.0131226
0.0149536
0.0161743
0.0106812
0.00701904
0.00976562
0.0128174
0.0170898
0.0164795
0.0128174
0.0170898
0.0134277
0.0131226
0.0131226
0.00579834
0.00671387
0.0115967
0.0125122
0.0146484
0.0140381
0.0131226
0.0149536
0.010376
0.0143433
0.0152588
0.0115967
0.00732422
0.0100708
0.00701904
0.00732422
0.00915527
0.0106812
0.0100708
0.010376
0.0119019
0.0143433
0.0161743
0.0128174
0.0115967
0.00946045
0.0143433
0.00732422
0.010376
0.0109863
0.0109863
0.0146484
0.0137329
0.0125122
0.0112915
0.0125122
0.00793457
0.00549316
0.0112915
0.0112915
0.0119019
0.0146484
0.0100708
0.00946045
0.0128174
0.0134277
0.0134277
0.0137329
0.00823975
0.0088501
0.00671387
0.00610352
0.00640869
0.00549316
0.00457764
0.00457764
0.00762939
0.010376
0.00946045
0.0109863
0.00793457
0.00305176
0.000305176
0.00335693
-0.0012207
0.00579834
0.00518799
0.00305176
0.000915527
0.00549316
0.00762939
0.00946045
0.010376
0.00213623
0.00457764
0.000610352
-0.00305176
0
0.00244141
0.000915527
0.00488281
0.00427246
0.00183105
0.00457764
0.00396729
-0.0012207
0.00183105
-0.00183105
-0.00213623
-0.0012207
0.00183105
0.00152588
0.00213623
0.00183105
0.00152588
0.00579834
0.00762939
0.000915527
-0.000915527
-0.0012207
-0.00457764
-0.00457764
-0.00213623
-0.000610352
0.00183105
0.000610352
0.00427246
0.00152588
0.000610352
0.0012207
-0.00183105
-0.00244141
-0.00213623
-0.00549316
-0.000610352
0.00213623
0.000915527
-0.000305176
-0.00183105
0.00274658
-0.000305176
0.00335693
0
-0.000915527
-0.00366211
-0.00488281
-0.00396729
0.00457764
0.00335693
0.00671387
0.00183105
0.00610352
0.00274658
0.00793457
0.000305176
0.000915527
-0.00244141
-0.00152588
-0.00488281
-0.00183105
-0.00274658
0.00335693
0.00213623
0.000610352
0.00457764
0.00396729
0.00762939
0
-0.000305176
-0.00213623
0.000610352
0
0.00305176
0.00457764
0.00579834
0.00762939
0.00976562
0.00946045
0.0109863
0.00305176
0.00274658
0.00457764
0.00335693
-0.00244141
0.00518799
0.00274658
0.00183105
-0.000305176
0.00305176
-0.00183105
0.000305176
0.000305176
-0.00518799
-0.00579834
-0.00518799
-0.00549316
0
0.00183105
0.00488281
0.00335693
0.0012207
0.00244141
0.00579834
0.00518799
0.00183105
0.00518799
-0.0012207
0.0012207
0
-0.000305176
0.00274658
0.00152588
0.00274658
0.00274658
0.00305176
0.00427246
-0.00305176
-0.00213623
-0.0012207
-0.0012207
-0.000305176
0.00366211
0.00427246
0.00396729
0.00549316
0.00366211
0.00213623
0.00823975
0.00549316
0.00244141
0.00152588
-0.00213623
-0.00396729
-0.000915527
0.00335693
-0.000915527
0.0012207
0.00396729
0.00213623
0.00579834
0.00274658
0.000305176
0.00152588
-0.00213623
-0.000610352
-0.00305176
0.00152588
-0.00366211
-0.00244141
0.000305176
0.00518799
0.000305176
0.000610352
-0.000610352
-0.00732422
-0.00549316
-0.00579834
-0.0088501
-0.00274658
0.000305176
-0.00396729
0
0.000305176
-0.00183105
-0.000915527
-0.00305176
-0.00274658
-0.00457764
-0.00244141
-0.00610352
-0.000610352
-0.0012207
-0.00244141
0.00244141
-0.000305176
0
0.0012207
0.00274658
-0.00335693
-0.000610352
0.0012207
-0.00610352
-0.00488281
0.00152588
-0.00152588
-0.00152588
0.00366211
0
0.00305176
0.00427246
0.000305176
-0.00335693
-0.00488281
-0.00488281
-0.00793457
-0.00213623
0.000305176
-0.00274658
0.00213623
0.000915527
0.00152588
0.00427246
0.000610352
0
-0.0012207
0.000915527
-0.000915527
0.00183105
0.000610352
-0.00183105
-0.00305176
0.0012207
0.000915527
-0.00305176
-0.0012207
-0.00427246
-0.00305176
0.00183105
-0.00244141
0.000305176
0.00549316
0.000305176
-0.000305176
0.000305176
0.00427246
0.00457764
0.00579834
0.00152588
-0.00183105
-0.00183105
-0.00488281
-0.00305176
0.0012207
0.00305176
0.00244141
0.00274658
0.00335693
0.00671387
0.00457764
0.0012207
-0.000305176
-0.0012207
0
-0.00274658
0.00366211
0.00152588
0.00488281
0.00488281
0.00335693
0.00427246
0.00244141
0.00366211
-0.0012207
-0.00335693
-0.00213623
-0.00274658
-0.00274658
-0.0012207
0.00152588
0.00152588
0.00518799
0.00305176
0.00701904
0.00579834
-0.000915527
-0.000610352
-0.000915527
-0.00640869
-0.00305176
0.0012207
0.0012207
0.00549316
0.00457764
0.00701904
0.00671387
0.00793457
-0.000305176
-0.00213623
-0.00152588
-0.00366211
-0.00335693
0.00152588
-0.00366211
0
0.000305176
0.000915527
0
0.000305176
0.00183105
-0.00335693
-0.00518799
-0.00396729
-0.00488281
-0.000305176
0.000610352
0.000915527
0.000915527
0.00213623
0.00335693
0.00549316
0.00793457
0.00488281
0.00244141
0.000610352
0.0012207
0.000305176
0.00183105
0.00640869
0.00671387
0.00244141
0.00457764
0.00457764
0.00701904
-0.000915527
-0.00305176
-0.00213623
-0.00335693
-0.00518799
-0.00518799
-0.00518799
-0.00244141
-0.00518799
-0.00335693
-0.00335693
-0.00396729
-0.00305176
-0.00610352
-0.00305176
-0.00579834
-0.00549316
-0.00305176
-0.000610352
-0.00183105
0.00213623
0.00183105
0.00305176
0.000305176
-0.000305176
-0.00396729
-0.00549316
-0.00396729
-0.00488281
-0.00183105
-0.00427246
0.000610352
0.00427246
0.00366211
0.00427246
0.00549316
0.00915527
0.00488281
0.00183105
0.00274658
0.00183105
-0.00274658
0.00549316
0.00610352
0.00518799
0.00640869
0.00701904
0.00701904
0.00762939
0.00488281
-0.00183105
0.00335693
-0.00274658
-0.00274658
-0.00427246
0.00274658
0.0012207
0.00427246
0.000915527
0
0.00640869
0.00732422
-0.00152588
-0.00152588
-0.00274658
-0.00488281
-0.00335693
-0.00366211
-0.00732422
-0.00701904
-0.00518799
-0.00213623
-0.00793457
0.0012207
-0.00213623
-0.00183105
-0.00579834
-0.00610352
-0.00671387
-0.00183105
-0.00518799
0.000305176
-0.000915527
-0.000305176
-0.00244141
-0.00335693
-0.00549316
-0.00610352
-0.00610352
-0.00427246
-0.00701904
-0.0100708
-0.00335693
-0.00152588
0.000305176
0.000305176
0.000610352
0.00183105
-0.000305176
-0.00427246
-0.00396729
-0.00549316
-0.00549316
-0.00427246
0.000610352
-0.000305176
0.0012207
0.00244141
0
0.00518799
0.00457764
0.00152588
0.00244141
-0.00335693
-0.00183105
-0.00640869
-0.00244141
0
0
0.000915527
0.00183105
0.00427246
0.00335693
0.00579834
0.000305176
-0.00518799
-0.00488281
-0.00518799
-0.00366211
-0.00244141
-0.00335693
-0.000305176
0
-0.000915527
0.000305176
0.00457764
-0.000305176
-0.00244141
-0.00396729
-0.00396729
-0.00213623
-0.00213623
-0.00244141
-0.00152588
0.000915527
-0.0012207
-0.00183105
0.00244141
0.0012207
-0.000915527
0.00457764
0.00427246
0.00244141
-0.000305176
0.000305176
-0.0012207
0.000915527
0.00183105
-0.000305176
0.00457764
0.00244141
-0.000915527
-0.00244141
-0.0012207
-0.00335693
-0.00213623
-0.00427246
-0.000610352
-0.00274658
-0.000915527
-0.00183105
-0.00152588
0
-0.00579834
-0.00579834
-0.00976562
-0.00976562
-0.0119019
-0.00701904
-0.00549316
-0.00213623
-0.00274658
-0.000305176
-0.00366211
0.000305176
-0.00457764
-0.00549316
-0.00701904
-0.00610352
-0.00823975
-0.00396729
-0.00396729
-0.00396729
-0.00213623
-0.00244141
-0.00244141
-0.00305176
-0.00183105
-0.00427246
-0.0088501
-0.00793457
-0.00946045
-0.00793457
-0.0100708
-0.00457764
-0.00335693
-0.00427246
-0.00183105
-0.0012207
0.00152588
-0.00244141
-0.00457764
-0.00549316
-0.00732422
-0.00732422
-0.00793457
-0.00427246
-0.00366211
-0.00457764
-0.00518799
-0.00610352
-0.00152588
-0.00762939
-0.0125122
-0.0128174
-0.0131226
-0.0161743
-0.00610352
-0.00915527
-0.00610352
-0.00579834
-0.00732422
-0.00427246
-0.00488281
-0.00183105
-0.0109863
-0.00610352
-0.00915527
-0.010376
-0.0100708
-0.00305176
-0.00305176
-0.00152588
0.000915527
0.000610352
-0.00213623
-0.00457764
-0.00610352
-0.00457764
-0.00671387
-0.0088501
-0.0119019
-0.00823975
-0.00518799
-0.00640869
-0.00701904
-0.00152588
-0.00244141
-0.00274658
-0.00396729
-0.00549316
-0.00305176
-0.00396729
-0.00701904
-0.00610352
-0.00610352
-0.00396729
-0.00335693
-0.00488281
-0.00274658
0.0012207
-0.00152588
-0.00274658
0
0.000305176
-0.00305176
0.00213623
0.00335693
0.00488281
0.00305176
0.00152588
0.00152588
0.00213623
0.00335693
-0.0012207
-0.00427246
0.0012207
-0.00152588
-0.00366211
-0.0012207
0.0012207
0.000305176
-0.0012207
0.00213623
0.00488281
0.00457764
0.00152588
0
-0.00213623
-0.00366211
-0.00396729
0
-0.000610352
-0.000610352
0.000610352
0.000305176
0.000305176
0
0
-0.00366211
-0.00549316
-0.00335693
-0.00549316
0
-0.00274658
-0.00244141
-0.00305176
0.000305176
0.00183105
0.00152588
0.00213623
-0.00274658
-0.00244141
-0.00396729
-0.00793457
-0.00640869
-0.00274658
-0.00305176
-0.00701904
-0.00640869
-0.00427246
-0.00274658
0.00488281
0.000305176
-0.00274658
-0.00610352
-0.00793457
-0.00701904
-0.000305176
-0.00274658
-0.00213623
-0.000305176
0.0012207
-0.000610352
0.000610352
-0.00488281
-0.00488281
-0.00854492
-0.00549316
-0.00610352
-0.00488281
-0.00488281
-0.00427246
-0.00488281
-0.00152588
-0.00152588
0.00152588
-0.00152588
-0.00610352
-0.00671387
-0.00579834
-0.00823975
-0.00427246
-0.00396729
0.00213623
-0.00213623
-0.000610352
0.00244141
0.00427246
0.00671387
-0.00152588
-0.00518799
-0.00335693
-0.00946045
-0.00732422
-0.0012207
-0.00183105
-0.00305176
-0.00549316
-0.00610352
0
-0.000915527
-0.00579834
-0.000915527
-0.0012207
-0.0012207
-0.00366211
-0.000610352
-0.00823975
-0.00457764
-0.00427246
-0.00488281
0.000305176
0.000305176
-0.00305176
-0.00701904
-0.00976562
-0.00549316
-0.00946045
-0.00701904
-0.00579834
-0.00518799
-0.00488281
-0.00732422
-0.00457764
-0.00579834
-0.00518799
-0.00976562
-0.00610352
-0.00854492
-0.00701904
-0.00976562
-0.00274658
0.0012207
-0.000610352
-0.00396729
-0.000305176
0.00396729
-0.000610352
-0.00335693
-0.00457764
-0.00488281
-0.00335693
-0.00335693
-0.000610352
0.00213623
0.00244141
0
0.00183105
0.00457764
0.00518799
0.00518799
0.000915527
0.000915527
-0.00305176
0
-0.000305176
0
-0.0012207
-0.00152588
-0.000610352
-0.000305176
0.000610352
-0.00305176
-0.00335693
-0.00701904
-0.00762939
-0.00976562
-0.00152588
-0.00427246
-0.00457764
-0.00396729
-0.00152588
-0.00274658
0
-0.00244141
-0.00427246
-0.00183105
-0.00549316
-0.00701904
-0.00518799
-0.00183105
-0.00274658
-0.00732422
-0.00244141
-0.00305176
-0.00305176
-0.00213623
-0.00396729
-0.00152588
-0.00427246
-0.00518799
0
0
0.0012207
-0.00152588
-0.00183105
0.0012207
0.00427246
0.00183105
0.000915527
0.000610352
-0.00488281
-0.00457764
-0.00610352
-0.00335693
0.000610352
-0.000305176
0.00366211
-0.000915527
-0.00213623
0.000305176
-0.000915527
-0.00518799
-0.000610352
-0.00427246
-0.00457764
-0.00244141
-0.00427246
-0.00335693
-0.00274658
-0.00366211
-0.00274658
-0.00183105
0.000305176
-0.00427246
-0.00305176
-0.00762939
-0.00579834
-0.00579834
-0.00183105
-0.0012207
0.000305176
0.000610352
-0.000610352
0.00213623
0.00244141
-0.00579834
-0.00305176
-0.00213623
-0.00762939
-0.010376
-0.00274658
-0.00396729
-0.00274658
0.0012207
0.000305176
0.000610352
0.00274658
-0.00274658
-0.00366211
-0.00335693
-0.00793457
-0.00976562
-0.00610352
-0.00793457
-0.00396729
-0.00274658
0.0012207
0.00183105
0
-0.00213623
-0.00640869
-0.00701904
-0.00457764
-0.00579834
-0.00427246
-0.000610352
0
-0.000915527
0.00457764
0.00366211
0.00274658
0.0012207
-0.00488281
-0.00213623
-0.00488281
-0.00305176
-0.00305176
-0.000915527
-0.0012207
0.000305176
0.000610352
0.00152588
0.00396729
0.00213623
0.000305176
-0.00152588
-0.00549316
-0.00701904
-0.00762939
-0.00244141
0.000610352
-0.0012207
-0.00579834
-0.0012207
0.000915527
0.000305176
-0.00213623
-0.00152588
-0.00579834
-0.00396729
-0.00640869
-0.00488281
-0.00366211
-0.00457764
-0.00183105
-0.00183105
-0.00183105
-0.0012207
0.00457764
0.00183105
-0.000305176
-0.00183105
-0.00549316
-0.000305176
0
0.00366211
0.00457764
0.00274658
0.0012207
0.00366211
0.00488281
0.00213623
0.00152588
0
-0.00274658
-0.00457764
0.00305176
0.000915527
0.00457764
0.00610352
0.00274658
0.00183105
0.00518799
-0.00427246
-0.000915527
-0.00396729
0.000305176
-0.00183105
0.00427246
0.00335693
0.000915527
0.000610352
0.00335693
0.00427246
0.00640869
0.000610352
0.00213623
0
-0.00305176
-0.00152588
0.00213623
0.00366211
0.00305176
0.00305176
0.00793457
0.00823975
0.00854492
0.00427246
0.00183105
0.0012207
-0.0012207
-0.00244141
-0.000610352
-0.000305176
-0.00457764
-0.00213623
-0.00244141
-0.000915527
0.00244141
0.000915527
-0.000610352
-0.00579834
-0.00640869
-0.00244141
-0.00488281
-0.000610352
0.00213623
0.00274658
0.00244141
0.000915527
0
0.00244141
0.0012207
0.00183105
-0.00213623
-0.00396729
-0.000610352
-0.0012207
0.000915527
0.00152588
0.00335693
0.00213623
0.00366211
0.00183105
-0.00274658
-0.00152588
-0.00610352
-0.00549316
-0.00244141
-0.00183105
-0.00274658
0
0.000305176
-0.0012207
0.00183105
0.00305176
0.00457764
0
-0.000610352
-0.000915527
-0.00183105
-0.00152588
0.000915527
0.0012207
-0.00152588
0.000305176
-0.00183105
-0.00183105
0.000610352
-0.00366211
-0.00366211
-0.00335693
-0.000915527
0.00183105
0
0.00244141
0.000915527
0.000610352
-0.00366211
0.00183105
0.00335693
0.0012207
-0.00274658
0.000610352
-0.00335693
-0.00305176
-0.000610352
0.00183105
-0.00274658
0.00274658
-0.000305176
0.000305176
0.00610352
0.0012207
-0.000915527
-0.00396729
-0.00366211
-0.00823975
-0.00152588
0
0.00396729
0.00396729
0.00244141
0.00213623
0.00579834
0.00366211
-0.000305176
0.000610352
-0.000610352
-0.000305176
0.00366211
0.00366211
0.00366211
0.00549316
0.000610352
0.00610352
0.00518799
0.00396729
0.00152588
-0.00213623
-0.000305176
-0.00427246
-0.000610352
0.0012207
-0.0012207
0.00183105
0.000915527
0.00305176
0.00579834
0.00762939
0.000305176
-0.00335693
0.000305176
-0.00274658
-0.00335693
0
-0.00183105
-0.00274658
-0.00244141
0.000610352
0.000610352
0.00152588
-0.00152588
-0.000610352
-0.00335693
-0.00427246
-0.00366211
0.0012207
0.00183105
-0.000610352
0.00213623
0.000610352
0.00457764
0.00610352
0.00366211
0.0012207
-0.00244141
-0.000915527
-0.00274658
-0.00305176
-0.00305176
-0.0012207
0.00183105
-0.000610352
-0.0012207
-0.000305176
-0.000610352
-0.00610352
-0.00152588
-0.00366211
-0.00671387
-0.00366211
-0.00518799
-0.000305176
-0.00274658
0.0012207
0.00274658
0.00305176
-0.000915527
-0.00427246
-0.00244141
-0.00396729
-0.00610352
-0.00396729
-0.00244141
-0.0012207
0.000610352
-0.0012207
0.000610352
-0.000305176
0.00213623
-0.00335693
-0.00427246
-0.00518799
-0.00457764
-0.00213623
0.000610352
-0.00213623
-0.00152588
-0.000610352
-0.000305176
0.000915527
0.00152588
0
-0.00213623
-0.00396729
-0.00610352
-0.00640869
0.000305176
-0.0012207
0.00152588
-0.00335693
-0.00274658
-0.0012207
0
-0.00152588
-0.000305176
-0.000610352
0.000610352
-0.00610352
-0.000915527
-0.00274658
0.0012207
-0.000305176
0.000610352
0
0.00396729
0.00457764
-0.000305176
0.00152588
-0.00366211
-0.00762939
-0.00427246
0.00152588
-0.000610352
0.000915527
-0.000915527
-0.000305176
-0.00244141
0.0012207
-0.00457764
-0.00640869
-0.00732422
-0.00549316
-0.00579834
-0.0012207
0.00183105
0.000305176
-0.00183105
0.000305176
-0.000305176
0.00213623
0.000305176
-0.00366211
-0.00732422
-0.00762939
-0.00610352
-0.000305176
0.000305176
0.000915527
0
0.00152588
0.00335693
0.00427246
0.000305176
-0.00366211
-0.00274658
-0.00152588
-0.00366211
0.000610352
0.00305176
-0.000610352
0.000305176
0.00274658
0.00152588
0.00335693
0.00488281
0.0012207
-0.00305176
-0.00213623
-0.00213623
-0.00183105
-0.00183105
-0.00305176
0.00366211
0.00213623
0.0012207
0.00396729
0.00457764
-0.00152588
-0.00457764
-0.00274658
-0.00274658
-0.00213623
0.00244141
0.000305176
-0.000915527
0
0.00396729
0.00274658
0.00366211
-0.00152588
-0.00427246
0.00274658
-0.00335693
-0.00213623
0.000915527
0.000610352
-0.000915527
-0.000610352
0.000305176
0.00274658
0.00366211
0.00152588
-0.000610352
0.000305176
[truncated: 446,410 more rows]
