# Supplementary material for: Detection of Different Hosts From a Distance Alters the Behaviour and Bioelectrical Activity of Cuscuta racemosa
Source: Front Plant Sci. 2021 Mar 18;12:594195. doi: 10.3389/fpls.2021.594195 (PMC8012508; doi:10.3389/fpls.2021.594195)
Supplement: Supplementary file 5 [file Data_Sheet_5.ZIP]

Archive with 24 entries (23 files):
- Cuscuta+Wheat_After/
- Cuscuta+Wheat_After/T1C2D.txt
- Cuscuta+Wheat_After/T1C3D.txt
- Cuscuta+Wheat_After/T2C2D.txt
- Cuscuta+Wheat_After/T2C3D.txt
- Cuscuta+Wheat_After/T2C4D.txt
- Cuscuta+Wheat_After/T3C2D.txt
- Cuscuta+Wheat_After/T3C3D.txt
- Cuscuta+Wheat_After/T3C4D.txt
- Cuscuta+Wheat_After/T4C2D.txt
- Cuscuta+Wheat_After/T4C3D.txt
- Cuscuta+Wheat_After/T4C4D.txt
- Cuscuta+Wheat_After/T5C2D.txt
- Cuscuta+Wheat_After/T5C3D.txt
- Cuscuta+Wheat_After/T5C4D.txt
- Cuscuta+Wheat_After/T6C2D.txt
- Cuscuta+Wheat_After/T6C3D.txt
- Cuscuta+Wheat_After/T6C4D.txt
- Cuscuta+Wheat_After/T7C2D.txt
- Cuscuta+Wheat_After/T7C3D.txt
- Cuscuta+Wheat_After/T7C4D.txt
- Cuscuta+Wheat_After/T8C2D.txt
- Cuscuta+Wheat_After/T8C3D.txt
- Cuscuta+Wheat_After/T8C4D.txt
