# Supplementary material for: Detection of Different Hosts From a Distance Alters the Behaviour and Bioelectrical Activity of Cuscuta racemosa
Source: Front Plant Sci. 2021 Mar 18;12:594195. doi: 10.3389/fpls.2021.594195 (PMC8012508; doi:10.3389/fpls.2021.594195)
Supplement: Supplementary file 5 [file Data_Sheet_5.ZIP › Cuscuta+Wheat_After/T5C4D.txt]

0.0012207
0.00366211
0.00457764
-0.0012207
0.000610352
-0.00152588
0.0012207
0.00213623
0.0012207
0.0012207
0.00244141
0.00274658
0.00427246
0.00640869
0.00701904
0.00213623
0.00335693
0.00213623
0.000915527
-0.00305176
-0.000915527
-0.00152588
-0.000915527
0.00274658
0.00488281
0.00335693
0.00244141
0.00213623
-0.00152588
-0.00213623
0.000305176
-0.00152588
0.000610352
0.00427246
0.00274658
0.00152588
0.000610352
0.00457764
0.000915527
0.00457764
-0.000610352
0.00335693
0.000610352
0.000610352
-0.00152588
0.00335693
-0.000305176
-0.000305176
0.00274658
-0.0012207
-0.000915527
0.000610352
0.00274658
-0.0012207
-0.00305176
-0.0012207
-0.00427246
-0.00579834
0.000610352
-0.0012207
0.00305176
-0.00213623
0
0.000610352
-0.000305176
-0.00335693
-0.00213623
-0.0012207
0.000305176
-0.00549316
-0.00305176
0.000305176
0
0.000610352
0.000610352
0.000305176
0.00274658
0.00183105
-0.00274658
-0.000305176
-0.00244141
-0.000915527
-0.00457764
0.000305176
-0.00183105
-0.0012207
0.00213623
0.00183105
0.00427246
0.00610352
0.00152588
0.000610352
0.00274658
0.00244141
0.00274658
0.00762939
0.00335693
0.00335693
0.00396729
0.00305176
0.00183105
0.00946045
0.0012207
-0.00305176
-0.000305176
-0.00457764
-0.0012207
-0.00213623
0.00427246
0.00213623
0.00152588
0
0.000305176
0.0012207
0.00457764
0.0012207
0.00305176
0.00274658
-0.00152588
0.000305176
0.00457764
0.00213623
0.00305176
0.00274658
0.00640869
0.00549316
0.00610352
0.00610352
0.00396729
-0.00152588
0.00518799
0.00274658
0.00213623
0.00640869
0.0100708
0.00701904
0.00732422
0.00701904
0.00671387
0.00793457
0.00335693
-0.000305176
0.00305176
0.0012207
0.00183105
0.00305176
0.00274658
0.00152588
-0.000305176
0.00366211
0.0100708
0.00762939
0.00823975
0.00396729
0.00183105
0.00213623
-0.0012207
-0.000305176
0.00427246
0.0012207
0.00366211
0.00183105
0.00518799
0.00305176
0.00244141
0.00274658
0.00183105
-0.000610352
-0.000610352
-0.00518799
0.000305176
-0.000915527
-0.000305176
-0.000305176
0
0
0.000610352
-0.000305176
0
0.0012207
-0.00457764
-0.00305176
-0.00305176
0.00274658
0.000610352
-0.00183105
0.00396729
0.000305176
0.000915527
0.00152588
-0.00274658
0.00152588
-0.00152588
-0.00152588
-0.0012207
0
0
-0.0012207
0.00213623
0.00488281
0.00335693
0.00579834
0.00549316
0.000610352
-0.000305176
-0.0012207
-0.00274658
-0.000915527
0.00274658
0.00152588
0.00335693
0
0.00274658
0.00366211
0.00335693
0.000610352
-0.00335693
-0.00305176
-0.00732422
-0.00488281
0
-0.00274658
-0.00183105
-0.000305176
-0.00183105
0
0.00244141
-0.00152588
-0.00274658
-0.00335693
-0.0012207
0
-0.00579834
-0.00213623
-0.000915527
0.00274658
-0.00213623
0
0.00488281
0.00305176
0.00152588
0.000915527
0
-0.00518799
-0.00244141
0.00152588
0.0012207
-0.000915527
0
0.00213623
0.00366211
0.00579834
0.00457764
0.000915527
0.000610352
0.000610352
0.000305176
0.000305176
0.00610352
0.00274658
-0.000305176
0.00396729
0.00549316
0.00152588
0.00152588
0.00549316
-0.000305176
-0.00244141
0.000915527
0.00183105
0.00427246
0.00183105
0.00213623
0.000305176
0.000305176
0.00335693
0.00640869
0.00457764
0.00305176
0.00213623
0.00244141
-0.000915527
-0.0012207
0.00305176
-0.000305176
-0.00335693
0.00335693
-0.000610352
0.00366211
0.00366211
0.00213623
0.000610352
0.00183105
0.0012207
-0.000915527
0.00518799
0.000915527
-0.000610352
-0.000610352
0.00366211
0.00427246
0.00244141
0.00396729
0
0.00274658
-0.000915527
0.00183105
0.00335693
0.00640869
0.00854492
0.00549316
0.00396729
0.00366211
0.00579834
0.00427246
0.00640869
-0.0012207
-0.0012207
-0.000305176
-0.00579834
0.000305176
-0.00579834
-0.00396729
-0.0012207
-0.00244141
0.000915527
0.00274658
0.00671387
0.00274658
0.000915527
0.00335693
0.000915527
0.000305176
0.000915527
0.00244141
0.00335693
0.00366211
0.00579834
0.00457764
0.00732422
0.00457764
0
0.000915527
0.00152588
-0.00213623
-0.00366211
0.000915527
0.000915527
0.00305176
0.00488281
0.00244141
0.00610352
0.00213623
0.00213623
0.00427246
0.00213623
0.000305176
-0.0012207
-0.0012207
-0.000305176
-0.0012207
-0.000305176
0.000610352
0.0012207
0.00244141
0.00274658
0.00427246
0.00213623
0
-0.00274658
-0.00152588
-0.000610352
0.00183105
-0.00152588
0
0.00152588
0.00366211
0.00366211
-0.00274658
-0.000915527
0.00244141
-0.0012207
0.0012207
0.00335693
0.00183105
0.000610352
0.000610352
-0.000610352
0.0012207
0.00549316
0.00396729
0.00152588
-0.0012207
-0.00396729
-0.00152588
-0.000610352
0.00152588
0.00335693
0.000915527
-0.0012207
-0.00183105
0.000915527
0.000610352
-0.00427246
-0.00488281
0.00152588
-0.00213623
-0.00396729
-0.0012207
-0.00152588
-0.00427246
-0.00213623
-0.000305176
-0.00457764
0.000305176
-0.00183105
-0.00457764
-0.00244141
-0.00549316
-0.00976562
-0.00823975
-0.00244141
-0.00183105
-0.00396729
-0.00213623
-0.00305176
-0.000915527
0.000305176
-0.00213623
-0.00366211
-0.00335693
-0.00335693
-0.00396729
0.0012207
0.00396729
0.00213623
0.000305176
0.00183105
0.00335693
0.00762939
0.00366211
0.000305176
-0.0012207
-0.00213623
-0.00183105
-0.00518799
-0.000610352
-0.0012207
0.00183105
0.0012207
0.00274658
0.00244141
0.00213623
0.00183105
0.00152588
0
0.00183105
0.00244141
0.00366211
0.00427246
0.00244141
0.0012207
0.00274658
0.00579834
0.00457764
0.00732422
0.0012207
0.00152588
0.00335693
-0.0012207
-0.00335693
-0.000305176
0.00366211
0.00183105
0.00244141
0.00366211
0.00762939
0.00549316
0.00305176
-0.00213623
-0.00183105
-0.0012207
-0.000915527
-0.000610352
0.00152588
0.00213623
0.00183105
0
0.00305176
0.00183105
0.00244141
0.000305176
-0.00213623
-0.00152588
-0.000610352
-0.00244141
-0.000915527
0.00244141
0.00427246
0.00152588
0.00671387
0.00396729
0.00549316
0.00244141
-0.00152588
0.0012207
-0.000610352
-0.00701904
-0.00152588
-0.000305176
-0.000305176
0.00366211
0.0012207
0.00335693
0.00732422
0.00213623
-0.00335693
0.00244141
0.00335693
-0.00335693
0.0012207
0.00183105
0.00549316
0.00396729
0.00244141
0.00457764
0.00488281
0.00640869
0.00183105
0.00549316
0.00366211
0.00366211
0.000915527
-0.000610352
0.00335693
0.00152588
0.00183105
0.00579834
0.00457764
0.00823975
0.00854492
0.00244141
0.000915527
-0.00213623
-0.00213623
-0.00213623
0.00244141
0.00335693
0.00305176
0.00488281
0.00335693
0.00488281
0.00610352
0.0088501
-0.00152588
0.00183105
0.00671387
0.00305176
0.00183105
0.00213623
0.00396729
0.00457764
0.00457764
0.00640869
0.00518799
0.00610352
0.00518799
0.00305176
-0.000915527
-0.000610352
-0.0012207
0.0012207
-0.000915527
0.00152588
0.00244141
0.000610352
0.0012207
0.00488281
0.00640869
0.00274658
0.00335693
0.000915527
0.00274658
0.00244141
0.00305176
0.00976562
0.00762939
0.00946045
0.0100708
0.00946045
0.00793457
0.00427246
0.00610352
0.00274658
0.00244141
-0.00244141
0.00183105
0.000610352
-0.000610352
0.0012207
0.00549316
-0.000305176
0.00396729
0.00152588
-0.000305176
0.000305176
-0.000610352
0.00518799
-0.000610352
0.00762939
0.00335693
0.00457764
0.00274658
0.00457764
0.00518799
0.00793457
0.00427246
0.00396729
0.00183105
0.00610352
0.00274658
0.00762939
0.00305176
0.00549316
0.00732422
0.00335693
0.00488281
0.00488281
0.010376
0.00457764
0.00305176
0.00305176
0.00305176
0.000610352
0.00701904
0.00732422
0.00366211
0.00305176
0.00549316
0.0112915
0.0128174
0.010376
0.00549316
0.00640869
0.00244141
-0.000610352
0.00457764
0.00762939
0.00732422
0.00518799
0.00457764
0.00335693
0.00305176
0.00427246
0.0012207
0.00152588
0.000610352
0.00488281
0.000915527
0.00457764
0.00610352
0.00549316
0.00335693
0.00732422
0.00549316
0.00518799
0.00640869
0.00152588
0.000610352
0.00244141
-0.00213623
0.000610352
0.00610352
-0.00213623
0.000915527
0.00274658
0.00457764
0.00701904
0.00915527
0.00549316
0.00396729
0.00305176
0.0012207
-0.000915527
0.00274658
0.00579834
0.0012207
0.00244141
0.00640869
0.00610352
0.00610352
0.00793457
0.00488281
0.000305176
0.00213623
0.0012207
0.00183105
0.00305176
0.00183105
0.00427246
0.00427246
0.000305176
0.00366211
0.00244141
0
-0.000610352
-0.000305176
-0.00152588
-0.00152588
-0.000915527
0
0.000610352
0.00152588
0.00274658
0.00335693
0.00488281
0.00183105
-0.00427246
-0.00305176
0.0012207
0.00213623
-0.000305176
0.00152588
0.00396729
0.0088501
0.0100708
0.00854492
0.0088501
0.00976562
0.00823975
0.00366211
0.00518799
0.00762939
0.00640869
0.00701904
0.00427246
0.0088501
0.0109863
0.00518799
0.00915527
0.00915527
0.0134277
0.00946045
0.00549316
0.00488281
0.00366211
0.00549316
0.00518799
0.00366211
0.0012207
0.00213623
0.00274658
0.00488281
0.00854492
0.00396729
-0.000305176
0.00213623
-0.000305176
-0.000610352
0.000610352
0.000305176
0.00152588
0.00732422
0.00701904
0.00671387
0.00701904
0.00854492
0.00640869
0.00366211
0.00305176
0.00274658
0.0012207
0.00274658
0.00640869
0.00549316
0.00823975
0.00762939
0.00701904
0.00823975
0.00823975
0.00488281
0.00549316
0.00488281
0.00518799
0.00213623
0.00335693
0.00427246
0.00366211
0.00396729
0.00579834
0.00946045
0.010376
0.00366211
0.00244141
0.00579834
0.00793457
0.00549316
0.00488281
0.00579834
0.00213623
0.00610352
0.00640869
0.00366211
0.00579834
0.00549316
0.00335693
0.00305176
-0.000915527
0.000305176
-0.00610352
-0.00183105
-0.00152588
-0.00152588
-0.00152588
0.00152588
-0.0012207
0.00518799
-0.0012207
-0.00457764
-0.000305176
0.000610352
-0.00183105
0.000610352
0.000305176
0.00183105
0.00427246
0.00518799
0.00549316
0.00427246
0.00213623
0.00152588
-0.0012207
0.000305176
-0.00152588
0.000610352
0.00335693
0.00671387
0.000610352
0.00213623
0.00335693
0.00579834
0.00732422
0.000915527
-0.00183105
-0.00335693
-0.0012207
-0.00549316
0.00183105
0.00457764
0.00732422
0.00213623
0.00488281
0.00305176
0.00183105
0.00396729
0.00183105
0.00152588
-0.00183105
-0.0012207
-0.00152588
0.00183105
0.000610352
0.00183105
0.00396729
0.00518799
0.0012207
0.00610352
-0.00274658
-0.00549316
-0.00183105
-0.00244141
-0.00183105
0.0012207
0.00152588
0.00183105
-0.000610352
-0.00213623
-0.00366211
0.00274658
0.00396729
0
0.000305176
-0.000610352
-0.00152588
-0.00152588
-0.000610352
0.000610352
-0.00244141
0.00152588
0.00305176
0.000305176
0.00488281
0.000915527
-0.0012207
-0.00335693
-0.00335693
-0.00213623
0
0.00335693
0.00335693
0.000305176
0.0012207
0.00152588
0.00488281
0.00152588
0.00213623
0.000305176
-0.000915527
-0.000610352
-0.00152588
0.000305176
-0.000915527
-0.0012207
0.000610352
0.00335693
0.00244141
0.00183105
0.00152588
-0.00305176
-0.00488281
-0.00427246
-0.00488281
-0.00396729
-0.00335693
-0.00213623
-0.00305176
-0.00183105
0.000305176
0.00488281
0.00671387
0.00152588
0.00152588
0.000915527
-0.000915527
-0.00183105
0
0.000610352
0.00183105
0.00396729
0.00152588
0.00579834
0.00244141
-0.000915527
-0.00457764
-0.00457764
-0.00366211
-0.00427246
-0.00305176
-0.000610352
0.00274658
0.00152588
-0.00183105
0.000305176
-0.00274658
-0.000305176
-0.00396729
-0.00305176
-0.00549316
-0.00854492
-0.00701904
-0.00152588
-0.00183105
-0.00366211
0.000305176
0.00183105
0.000915527
0.00427246
-0.0012207
-0.00396729
-0.000305176
-0.00152588
-0.00701904
-0.000610352
-0.00152588
-0.00183105
0.00244141
0.000305176
0.000915527
0.00335693
0.00549316
-0.00183105
-0.00427246
-0.00457764
-0.00183105
-0.00396729
-0.0012207
0.000610352
0.00335693
-0.0012207
0.00305176
0.00305176
0.00366211
-0.0012207
-0.0012207
-0.00366211
0.00183105
-0.000915527
0.000915527
0.000305176
-0.00213623
-0.00183105
-0.00213623
0.000305176
0
0.0012207
-0.00183105
-0.000610352
-0.00518799
-0.00610352
-0.00518799
-0.000610352
-0.000305176
-0.000915527
0.00183105
0
0.00274658
0.00305176
-0.00183105
-0.000610352
0.000915527
0
0.00213623
0.000610352
-0.000915527
-0.0012207
0.00366211
0.00335693
0.00518799
0.00213623
0.0012207
-0.00213623
-0.000610352
-0.00396729
-0.0012207
-0.000610352
0.00366211
0.00244141
0.000305176
0.00274658
0.0012207
0.00274658
0.0012207
-0.000305176
0.000915527
-0.000610352
-0.00183105
-0.00396729
0.00427246
0.00274658
0.00488281
-0.0012207
-0.0012207
0.00183105
0.00488281
0.00427246
-0.00396729
-0.00244141
-0.00396729
-0.00366211
-0.00457764
-0.00244141
-0.00244141
-0.0012207
-0.0012207
-0.00183105
0.00366211
0.00396729
-0.000305176
-0.00152588
-0.00244141
-0.00305176
-0.00274658
-0.00396729
-0.00366211
-0.00366211
-0.00213623
-0.000915527
-0.00244141
-0.0012207
-0.000915527
-0.00335693
-0.00244141
-0.00579834
-0.00366211
-0.000610352
-0.000915527
0.00152588
0.0012207
0.000305176
0.000610352
-0.000305176
0.00244141
-0.00274658
-0.00579834
-0.00457764
-0.00732422
-0.00457764
0
-0.00183105
0.00244141
0.00274658
0.00518799
0.00335693
0.00244141
0.00457764
-0.000305176
-0.00183105
-0.00671387
-0.00366211
0.00152588
0.00335693
0.000915527
0.000610352
0.00183105
-0.000305176
0.000915527
0.000305176
-0.000610352
-0.000610352
0.000305176
-0.0012207
0.0012207
0.00244141
0.000305176
0.0012207
0.00274658
0.00366211
0.00213623
0.000305176
-0.000915527
0.00213623
-0.00183105
-0.00244141
-0.00152588
-0.00152588
-0.00305176
0.00183105
0.0012207
-0.00213623
-0.00152588
0.000610352
0.00488281
0.000915527
0.00213623
-0.000915527
-0.00488281
-0.000305176
-0.000305176
0.00335693
-0.00244141
-0.000915527
0.00396729
0.0012207
0.00457764
0.000610352
-0.0012207
-0.00274658
-0.00152588
-0.00366211
-0.00183105
-0.00396729
-0.00183105
-0.00213623
-0.00183105
-0.00427246
-0.00244141
-0.000610352
-0.00427246
-0.00366211
-0.00366211
-0.00579834
-0.00549316
0.000305176
-0.00305176
0.00274658
0.00213623
0.00457764
0.00213623
-0.000610352
-0.00335693
0
-0.00274658
-0.00335693
-0.000305176
0.0012207
0.00244141
-0.00183105
-0.00183105
-0.00152588
-0.00183105
0.00274658
0.00213623
-0.00457764
-0.00488281
-0.00427246
-0.00579834
-0.00640869
-0.00183105
-0.00366211
-0.00366211
-0.00579834
-0.00213623
-0.000305176
-0.000610352
-0.00518799
-0.00366211
-0.00457764
-0.00518799
-0.00518799
0.00213623
-0.00244141
-0.0012207
0.000915527
0.00183105
-0.000610352
0.00213623
0.000610352
-0.00457764
-0.00671387
-0.00671387
-0.00671387
-0.00762939
-0.00335693
-0.00579834
-0.00213623
0.000610352
-0.00213623
-0.000915527
-0.0012207
-0.00457764
-0.000915527
-0.00396729
-0.00427246
-0.00701904
-0.00274658
-0.00335693
-0.00549316
-0.000915527
-0.0012207
0.00244141
0.00305176
-0.00152588
-0.00274658
-0.00183105
-0.000305176
-0.0012207
-0.000610352
0.000610352
-0.00274658
0.000305176
-0.00366211
-0.000305176
-0.00305176
-0.00183105
-0.00549316
-0.00427246
-0.00976562
-0.0112915
-0.00823975
-0.00610352
-0.00335693
-0.00579834
-0.00793457
-0.00488281
-0.00274658
0.000305176
-0.00274658
-0.00366211
-0.00701904
-0.00488281
-0.00457764
-0.00366211
-0.00610352
-0.00671387
-0.00549316
-0.00274658
0
-0.00213623
-0.000610352
-0.00640869
-0.00427246
-0.00732422
-0.0100708
-0.00701904
-0.00518799
-0.00457764
-0.000305176
-0.00610352
-0.00671387
-0.00183105
-0.000610352
-0.00610352
-0.00396729
-0.00427246
-0.00946045
-0.00762939
-0.00213623
-0.00457764
0.00213623
-0.0012207
-0.0012207
-0.00244141
0.000915527
0.000305176
-0.000915527
-0.00549316
-0.00213623
-0.00579834
-0.00549316
-0.000610352
0
-0.00152588
-0.00274658
-0.00488281
-0.0012207
-0.00274658
-0.00701904
-0.00518799
-0.00579834
-0.00518799
-0.00701904
-0.000610352
-0.0012207
-0.00427246
-0.00457764
-0.00274658
-0.00335693
-0.00213623
-0.000305176
-0.00549316
-0.00366211
-0.00335693
-0.00427246
-0.00305176
-0.00366211
0.000915527
-0.000305176
-0.0012207
0.00427246
0.00213623
0
-0.000915527
-0.00152588
-0.000610352
-0.00305176
-0.00762939
-0.000305176
0
-0.00152588
-0.000915527
-0.00366211
0.00305176
0.00274658
0.000610352
-0.00183105
-0.00701904
-0.00335693
-0.00762939
-0.00549316
-0.00640869
-0.00518799
-0.00152588
-0.000305176
-0.00152588
-0.000915527
-0.00183105
-0.00427246
-0.00579834
-0.00274658
-0.00457764
-0.00335693
-0.0012207
-0.000305176
-0.000915527
-0.000915527
0
0.000305176
0.00488281
0.00213623
-0.000610352
0.0012207
-0.00396729
-0.00152588
0.00274658
0.00244141
-0.00274658
-0.000305176
0.000305176
0
-0.00244141
0.00427246
-0.00396729
-0.00213623
-0.00305176
-0.00152588
-0.00915527
-0.00335693
-0.00427246
-0.00335693
0.0012207
-0.000305176
0.000915527
0.0012207
-0.00640869
-0.00518799
-0.00396729
-0.00427246
-0.00762939
-0.00518799
-0.000610352
-0.00183105
0.000915527
-0.000610352
-0.000610352
-0.00152588
-0.00305176
-0.00640869
-0.00396729
-0.00183105
-0.00640869
-0.00427246
-0.000610352
-0.00335693
-0.0012207
-0.00396729
-0.000915527
-0.00244141
-0.00335693
-0.00396729
-0.00610352
-0.00427246
-0.00701904
-0.00457764
-0.000305176
-0.000915527
0.000610352
-0.00213623
-0.000915527
-0.0012207
0.00396729
0
0.00213623
0.000610352
-0.000915527
-0.00305176
0.00152588
-0.00152588
-0.000305176
-0.000610352
-0.0012207
0.00305176
0.00152588
-0.000610352
-0.00152588
-0.00457764
-0.00213623
0
-0.00152588
0.000610352
0
-0.00152588
-0.00244141
-0.00366211
-0.000915527
-0.000610352
-0.00427246
-0.000305176
-0.000305176
-0.00366211
-0.00366211
0.0012207
-0.0012207
0.00213623
0.00427246
0.00640869
0.00183105
0.00396729
0.00335693
0.000305176
-0.00183105
-0.000305176
-0.000915527
0.00152588
0.00427246
0.00244141
0.00213623
0.00427246
-0.0012207
0.00274658
0.00366211
-0.000915527
0.000305176
-0.000305176
-0.00305176
-0.00213623
0
0.000915527
0.00213623
0.000915527
0.00274658
0.00640869
0.00366211
0.00396729
0.000305176
-0.00335693
-0.00213623
-0.000915527
0.00366211
0.00396729
0.000610352
0
-0.00152588
0
0.00213623
0.000610352
-0.0012207
0.00335693
-0.0012207
-0.0012207
-0.00183105
0.000915527
0.00183105
0.00274658
0.00640869
0.00244141
0.00518799
0.00823975
0
0.00335693
-0.000305176
-0.00366211
0.00213623
0.00305176
0.00366211
0.00549316
0.00518799
0.000915527
0.00579834
0.00427246
0.0012207
-0.00457764
-0.00152588
-0.000915527
-0.00152588
-0.000610352
0.00244141
0.00152588
0.00396729
0.00366211
0.00854492
0.00823975
0.0128174
0.0100708
0.00762939
0.00518799
0.00762939
0.00366211
0.00793457
0.00915527
0.00427246
0.00732422
0.00671387
0.00976562
0.010376
0.00762939
0.00579834
0.00579834
0.00732422
0.00549316
0.00793457
0.00396729
0.00457764
0.00640869
0.00549316
0.00579834
0.00610352
0.00457764
0.000610352
0.00213623
0.00305176
0.00244141
0.00366211
0.00152588
0.00701904
0.00610352
0.00793457
0.00823975
0.00915527
0.00854492
0.00579834
0.00427246
-0.0234985
-0.0183105
-0.0201416
-0.0201416
-0.0247192
-0.0238037
-0.0231934
-0.0283813
-0.0234985
-0.0244141
-0.0198364
-0.020752
-0.0186157
-0.0186157
-0.0198364
-0.0189209
-0.0262451
-0.0216675
-0.0265503
-0.0244141
-0.0238037
-0.0250244
-0.0238037
-0.0210571
-0.0192261
-0.0222778
-0.0204468
-0.0164795
-0.0247192
-0.0241089
-0.0216675
-0.0222778
-0.0268555
-0.0253296
-0.0219727
-0.0241089
-0.0250244
-0.0198364
-0.0195312
-0.0213623
-0.0238037
-0.0247192
-0.0271606
-0.0234985
-0.0286865
-0.022583
-0.0222778
-0.0280762
-0.0238037
-0.0244141
-0.0271606
-0.0231934
-0.0201416
-0.0244141
-0.0231934
-0.0228882
-0.0192261
-0.0186157
-0.0201416
-0.0213623
-0.0213623
-0.0201416
-0.0234985
-0.0198364
-0.0149536
-0.0247192
-0.0280762
-0.0241089
-0.0253296
-0.0262451
-0.0195312
-0.0222778
-0.0244141
-0.0216675
-0.0177002
-0.0167847
-0.0164795
-0.0238037
-0.0241089
-0.0231934
-0.0238037
-0.0259399
-0.022583
-0.0241089
-0.0216675
-0.0192261
-0.0167847
-0.0180054
-0.0131226
-0.0170898
-0.0195312
-0.0198364
-0.0192261
-0.0189209
-0.0195312
-0.0143433
-0.0140381
-0.0192261
-0.0149536
-0.017395
-0.015564
-0.0167847
-0.0192261
-0.0195312
-0.022583
-0.0241089
-0.0204468
-0.0189209
-0.0204468
-0.0231934
-0.0210571
-0.0177002
-0.0177002
-0.015564
-0.022583
-0.0228882
-0.0219727
-0.0219727
-0.0219727
-0.0201416
-0.0186157
-0.0143433
-0.0177002
-0.0183105
-0.015564
-0.0140381
-0.0134277
-0.0177002
-0.0177002
-0.0161743
-0.0204468
-0.0210571
-0.0213623
-0.0186157
-0.0192261
-0.0180054
-0.0149536
-0.015564
-0.0152588
-0.0253296
-0.0231934
-0.022583
-0.0244141
-0.022583
-0.0192261
-0.0183105
-0.0183105
-0.0177002
-0.0177002
-0.0137329
-0.0149536
-0.0201416
-0.0219727
-0.0228882
-0.0241089
-0.0210571
-0.0198364
-0.0183105
-0.0192261
-0.017395
-0.0192261
-0.015564
-0.0170898
-0.0146484
-0.0228882
-0.0192261
-0.0164795
-0.0204468
-0.0195312
-0.0201416
-0.0204468
-0.0186157
-0.0189209
-0.0198364
-0.015564
-0.0164795
-0.0161743
-0.0164795
-0.015564
-0.0192261
-0.0201416
-0.0164795
-0.020752
-0.022583
-0.0167847
-0.0195312
-0.0164795
-0.0146484
-0.0134277
-0.0149536
-0.0143433
-0.0177002
-0.0198364
-0.0167847
-0.0143433
-0.0149536
-0.0128174
-0.0134277
-0.0137329
-0.00762939
-0.010376
-0.0134277
-0.0149536
-0.0152588
-0.0189209
-0.0198364
-0.0146484
-0.0146484
-0.0134277
-0.0161743
-0.0106812
-0.0137329
-0.0115967
-0.0131226
-0.0128174
-0.0170898
-0.0170898
-0.017395
-0.0164795
-0.0140381
-0.0161743
-0.0177002
-0.0119019
-0.0146484
-0.015564
-0.0149536
-0.0183105
-0.0201416
-0.017395
-0.0164795
-0.0158691
-0.0167847
-0.0177002
-0.0146484
-0.0146484
-0.0140381
-0.0143433
-0.0115967
-0.0152588
-0.0170898
-0.017395
-0.0186157
-0.0183105
-0.0152588
-0.0177002
-0.0152588
-0.0152588
-0.0143433
-0.0131226
-0.0137329
-0.0158691
-0.0146484
-0.0149536
-0.0125122
-0.017395
-0.0170898
-0.020752
-0.0201416
-0.0167847
-0.0149536
-0.0146484
-0.0143433
-0.0131226
-0.0164795
-0.0192261
-0.015564
-0.0244141
-0.0234985
-0.0189209
-0.0210571
-0.022583
-0.0222778
-0.0177002
-0.0195312
-0.0125122
-0.0189209
-0.0265503
-0.0265503
-0.0247192
-0.0244141
-0.0192261
-0.0198364
-0.0195312
-0.0183105
-0.0161743
-0.015564
-0.015564
-0.015564
-0.0189209
-0.0195312
-0.0201416
-0.017395
-0.0198364
-0.0161743
-0.0204468
-0.0164795
-0.0140381
-0.0125122
-0.00854492
-0.00793457
-0.0140381
-0.0146484
-0.0137329
-0.0189209
-0.0222778
-0.0158691
-0.0115967
-0.012207
-0.0119019
-0.0112915
-0.00946045
-0.0088501
-0.0125122
-0.0140381
-0.0167847
-0.0152588
-0.0158691
-0.010376
-0.00915527
-0.0115967
-0.00915527
-0.00762939
-0.0100708
-0.010376
-0.00701904
-0.0100708
-0.0109863
-0.010376
-0.00946045
-0.0112915
-0.00793457
-0.00976562
-0.00762939
-0.00244141
-0.00488281
-0.00549316
-0.00549316
-0.00793457
-0.00732422
-0.0109863
-0.0112915
-0.0137329
-0.012207
-0.00976562
-0.0112915
-0.0100708
-0.0128174
-0.00701904
-0.00671387
-0.00915527
-0.0140381
-0.0140381
-0.0146484
-0.0167847
-0.0164795
-0.0140381
-0.0109863
-0.0152588
-0.00854492
-0.0128174
-0.0112915
-0.0088501
-0.0115967
-0.00976562
-0.0106812
-0.0137329
-0.0167847
-0.0137329
-0.0137329
-0.0143433
-0.0152588
-0.0125122
-0.0125122
-0.0125122
-0.0146484
-0.0146484
-0.0158691
-0.0109863
-0.0146484
-0.0137329
-0.00915527
-0.0134277
-0.0137329
-0.0140381
-0.00946045
-0.012207
-0.0088501
-0.0125122
-0.0106812
-0.0115967
-0.0161743
-0.0216675
-0.0125122
-0.0186157
-0.0152588
-0.0143433
-0.0149536
-0.0146484
-0.00823975
-0.010376
-0.0109863
-0.012207
-0.010376
-0.017395
-0.0119019
-0.0140381
-0.0131226
-0.00823975
-0.00915527
[truncated: 449,591 more rows]
