# Supplementary material for: Detection of Different Hosts From a Distance Alters the Behaviour and Bioelectrical Activity of Cuscuta racemosa
Source: Front Plant Sci. 2021 Mar 18;12:594195. doi: 10.3389/fpls.2021.594195 (PMC8012508; doi:10.3389/fpls.2021.594195)
Supplement: Supplementary file 6 [file Table_1.XLSX]

## Sheet: Features_CB-before
Sample	nobs	entropy	class	fft_mean	fft_max	fft_min	fft_variance	fft_skewness	fft_kurtosis	psd_mean	psd_max	psd_variance	psd_skewness	psd_kurtosis	cwt_mean	cwt_max	cwt_min	cwt_variance	cwt_skewness	cwt_kurtosis	Coluna1	Coluna2	Coluna3	Coluna4	Coluna5	Coluna6	Coluna7	Coluna8	Coluna9	Coluna10	Coluna11	Coluna12	Coluna13	Coluna14	Coluna15	Coluna16	Coluna17	Coluna18	Coluna19	Coluna20	Coluna21	Coluna22	Coluna23	Coluna24	Coluna25	Coluna26	Coluna27	Coluna28	Coluna29
F6C2A1	59780	6459827826453910	0	0.0009668988705587154	0.376892	0.09216310000000001	0.00026037342416513834	1.10533e+16	2125002119334920	4.35507e+08	0.002367459661066667	3.98973e+06	2.79012e+16	8722284286943540	0.0013674014961873628	0.5330057779499205	0.13033830597034782	0.0005207468483302768	1.10533e+16	2.125e+16
F6C2A2	59780	6367438960555340	0	0.0009229245858648378	0.376892	0.09216310000000001	0.00027823058959555947	1.12709e+16	2.05507e+16	4.6513e+08	0.002367459661066667	4.40866e+06	2.57802e+16	748701799440458	0.0013052124663776258	0.5330057779499205	0.13033830597034782	0.0005564611791911189	1.12709e+16	2055072556150840
F6C2A3	59780	6069160399296490	0	0.0008136013929240548	0.30426	0.107727	6.16597e+10	1.21695e+16	4137652160891580	1.03868e+10	0.0015429024599999998	433796	5801832999120020	3.68738e+16	0.00115060612423884	0.4302886184876379	0.15234898443376643	0.00012331940696507133	1.21695e+16	4137652160891580
F6C2A4	59780	6.05632e+16	0	0.0007061414715122115	0.0445557	0.107727	3.12496e+10	1.70945e+16	2.56794e+16	5.29128e+08	0.00019341844215000001	7759.8	3.71474e+16	1.92898e+16	0.000998634845966664	0.06301127522102691	0.15234898443376643	6.24991e+10	1.70945e+16	2567939021175760
F6C2A5	59780	6159818069889690	0	0.0007037472580127134	0.055541999999999994	0.0839233	3.66818e+10	0.43706606219635746	1577859824098820	6.19608e+08	0.00011738533804816669	67410.3	1896278150372320	5196759369407960	0.0009952489167644571	0.07854824968132644	0.11868546905910599	7.33637e+10	0.43706606219635796	1.57786e+16
F6C2A6	59780	6068102156211620	0	0.0006241452897122784	0.146484	0.05950930000000001	3.47742e+11	1.84893e+16	4803772915939910	5.86054e+08	0.00035762603760000004	165596	5582130164421600	4182583137777840	0.0008826747336023886	0.20715965947066048	0.08415885914732925	6.95485e+10	1.84893e+16	4803772915939920
F6C2A7	59780	6.21678e+16	0	0.0005753263711441955	0.146484	0.09033200000000001	5.12772e+09	2.60455e+16	5139974572618090	8.60123e+08	0.00035762603760000004	38408.8	3.06678e+16	1.27081e+16	0.0008136343568630181	0.20715965947066048	0.12774873951628643	0.000102554452021235	2.60455e+16	5.13997e+16
F6C2A8	59780	620639261004377	0	0.0005898142458849115	0.107422	0.653687	0.00023688006036521288	2608656023161910	9916988946381200	3.95373e+09	0.007121778232816667	1.55507e+07	4746807297711910	2.37476e+16	0.0008341233058113012	0.15191764929724264	0.9244530209469815	0.00047376012073042576	2.60866e+16	9916988946381200
F6C2A9	59780	6030742235077180	0	0.0005697721435931751	0.038147	0.0656128	2.61967e+09	0.690950119135296	8094415327689410	4.42015e+09	7.17507e+10	1992.37	2.41838e+16	9050251224135590	0.0008057794929318586	0.05394800476384646	0.09279051162527342	5.23934e+09	0.6909501191352961	8094415327689410
F6C2A10	59780	5987538188388200	0	0.0005437775694713951	0.0619507	0.142517	3.45535e+10	1.40574e+16	6008794561153000	5.80811e+08	0.0003385182548166667	207751	4729354748327380	2928739437166860	0.0007690176136607252	0.0876115201385069	0.2015494742687264	6.91071e+10	1.40574e+16	6008794561153
F3C4A1	59886	5.73427e+16	0	0.0005640498331830478	0.0762939	0.0219727	1.65216e+11	0.7877806287894381	1.23806e+16	2.80658e+08	9.70127e+10	10630.5	5883804597064570	4616365988413010	0.0007976869239417481	0.10789586810633668	0.03107409034195531	3.30433e+10	0.7877806287894371	1.23806e+16
F3C4A2	59886	5929225267144680	0	0.0005186245926259894	0.0967407	0.048217800000000005	3.44054e+11	3325957813504590	4319235836111430	5.77896e+08	0.00015597938394149998	144831	2.18988e+16	5966071048110680	0.0007334459326718957	0.13681200997346687	0.06819026670779343	6.88108e+10	3.32596e+16	4.31924e+16
F3C4A3	59886	5970917020355440	0	0.00039284135848111415	0.0967407	0.048217800000000005	3.31258e+10	3393328644576240	4265189829037570	5.54659e+08	0.00015597938394149998	13333.4	2.40428e+16	6975473460419290	0.0005555615770250625	0.13681200997346687	0.06819026670779343	6.62515e+10	3.39333e+16	4265189829037570
F3C4A4	59886	5842694649732370	0	0.0003238830163143306	0.040893599999999995	0.0772095	2.67345e+10	2.02055e+16	3705816914948710	4.47316e+09	9.93551e+06	78.5799	2.31645e+16	6303680615394650	0.00045803975429403265	0.057832283734260394	0.1091907220440455	5.3469e+10	2.02055e+16	3705816914948710
F3C4A5	59886	5938697827528240	0	0.0004086387408910262	0.0674438	0.16449	5.54292e+11	3.63673e+16	1030411428635380	9.26587e+08	0.000450949335	90336.8	2.73308e+16	9217412764257040	0.0005779024494791545	0.09537993665797855	0.23262398887475041	0.00011085837301550481	3.63673e+16	1.03041e+16
F3C4A6	59886	592052386251824	0	0.0003319295133754133	0.0418091	0.050354	2.22533e+10	0.20611655594039158	5296986310553680	3.72719e+09	4.22588e+10	10144.5	1.60241e+16	4297882430375870	0.00046941921956741113	0.059126996250612976	0.07121130971973484	4.45066e+10	0.20611655594039127	529698631055369
F3C4A7	59886	5915381485033650	0	0.00026392411229669713	0.0714111	0.0338745	2.43731e+09	1.66468e+16	2.10777e+16	4.07373e+09	8.49924e+06	37512.2	2680715951375970	8692403206308350	0.0003732450590472687	0.10099054612398134	0.047905777318607415	4.87462e+10	1.66468e+16	2.10777e+16
F3C4A8	59886	5732870874834940	0	0.00022853790032728854	0.0335693	0.029602099999999996	1.6075e+10	0.042021037670816996	2.36057e+16	2.68782e+08	1.87816e+10	3146.13	1.21419e+16	2.53021e+16	0.00032320139815912206	0.047474159339371144	0.04186369129472459	3.21499e+11	0.04202103767081711	2.36057e+16
F3C4A9	59886	5905740418897970	0	0.00017450560274521592	0.0561523	0.0357056	2.3097e+11	0.09949591316972053	8400386508006690	3.85451e+09	5.25513e+10	15398.1	1.78568e+16	5149528042545100	0.000246788190112376	0.07941134421844276	0.05049534377266878	4.6194e+10	0.09949591316972026	8400386508006690
F3C4A10	59886	5791617350945300	0	0.00013521582416591525	0.016479499999999998	0.0320435	1.70523e+11	0.2543052487176368	0.9300540972872722	2.84504e+08	1.71131e+10	2397	8055801361589590	1.5676e+16	0.000191224052382893	0.02330553240112742	0.04531635228590228	3.41045e+10	0.25430524871763677	0.9300540972872722
F4C3A1	59780	5714029773793570	0	0.0011526027475911678	0.0479126	0.0350952	1.70395e+10	1002938433413570	9987982272386630	3.06129e+09	3.82603e+10	10823.2	2.03992e+16	5264647055167610	0.0016300264376719225	0.06775864872855716	0.04963210781419625	3.4079e+10	1.00294e+16	9987982272386630
F4C3A2	59780	5693959010811770	0	0.0012432825524590163	0.0476074	0.088501	1.78465e+11	2062164468393550	3975607329018170	3.23199e+08	0.00013054045001666665	35100.3	443313966227781	2.39145e+16	0.00175826704754938	0.06732703074932089	0.12515931448358128	3.56929e+10	2062164468393550	397560732901818
F4C3A3	59780	570346192036606	0	0.0014159432222147878	0.0476074	0.088501	1.78166e+10	2.07301e+16	3962261784661650	3.30353e+08	0.00013054045001666665	3464.45	4.51122e+16	2453529358596450	0.002002446108406414	0.06732703074932089	0.12515931448358128	3.56332e+10	2073013797954000	3962261784661650
F4C3A4	59780	5799390961609420	0	0.0015778630954332554	0.020752	0.061645500000000006	1.92262e+10	1.19741e+16	9215321002447470	3.61926e+08	6.33361e+06	10277.8	2.68177e+16	1.22792e+16	0.002231435389129703	0.02934775984636647	0.08717990215927064	3.84524e+11	1197409684743260	9215321002447470
F4C3A5	59780	6158398682301390	0	0.0016783648667112745	0.057983400000000004	0.23101799999999997	4.53221e+10	3426183191953060	877079540278732	8.02304e+08	0.0008894886053999998	49377.2	8296486277265330	8773569690732940	0.0023735663571135966	0.08200091067250413	0.32670878875230763	9.06442e+10	3.42618e+16	877079540278732
F4C3A6	59780	6069762536099150	0	0.0017034609200903314	0.11322	0.0891113	4.04758e+10	0.3148850430549505	4.06451e+16	7.22948e+08	0.00021364614	196906	2.72582e+16	9894250845357740	0.0024090575361642975	0.16011725953188183	0.1260224090206976	8.09516e+10	0.3148850430549499	4064514900660610
F4C3A7	59780	5915424498486350	0	0.0017591868873536299	0.041503899999999996	0.0628662	2.32768e+11	1.14102e+16	1124530446006600	4.3952e+09	6.58693e+10	18230	2191330321487620	7244407596516030	0.002487865954844414	0.0586953782713767	0.08890623265485947	4.65537e+10	1.14102e+16	1.12453e+16
F4C3A8	59780	5988643542566480	0	0.0018682497878889258	0.055541999999999994	0.07446289999999998	2.87475e+11	0.5662650512412246	1577403391748100	5.3729e+08	9.24121e+10	4010.47	1.88514e+16	5160038166413100	0.002642104187933178	0.07854824968132644	0.10530644307363153	5.74951e+10	0.5662650512412244	1.5774e+16
F4C3A9	59780	6.00126e+16	0	0.0019734889770324526	0.055541999999999994	0.09185789999999999	3.95437e+10	3651713188165140	4830827824015230	7.23961e+08	0.00014063122987349998	200316	1.97327e+16	4568782998545240	0.0027909348765131	0.07854824968132644	0.12990668799111152	7.90873e+10	3.65171e+16	4830827824015230
F4C3A10	59780	5.85933e+16	0	0.0020166821920207427	0.0378418	0.0561523	2.32513e+10	1.5385e+16	1.50809e+16	4.55299e+09	5.25513e+10	22836.1	1.57648e+16	3289920613018740	0.0028520193069520375	0.053516386784610195	0.07941134421844276	4.65026e+10	1538497860543980	1.50809e+16
F2C2A1	59886	5812354777488920	0	0.0007623228783021074	0.0933838	0.21087600000000004	0.00010196073530494456	1.1537e+16	220374737421397	1.709e+10	0.0007411447896000003	652284	2.26704e+16	539060944819635	0.0010780873534021347	0.13206463646593664	0.2982236991789889	0.0002039214706098891	1.1537e+16	2203747374213970
F2C2A2	59886	5.85614e+16	0	0.0006487393827605784	0.08026119999999999	0.21087600000000004	0.00010121957596482005	1.12862e+16	2.20794e+16	1.69398e+10	0.0007411447896000003	642381	2.30963e+16	5552766101209700	0.0009174560335455605	0.11350647757233945	0.2982236991789889	0.00020243915192964012	1.12862e+16	2.20794e+16
F2C2A3	59886	5707029223456830	0	0.0006758497840897706	0.0650024	0.111694	1.97727e+11	0.3381105958376062	3.36482e+16	3.37153e+08	0.00020792582726666665	3903.7	4514846028931320	3.41964e+16	0.0009557959307866815	0.09192727566680088	0.1579591696357005	3.95455e+10	0.3381105958376066	3364824689201770
F2C2A4	59886	5611795193300830	0	0.0006370900313929801	0.0650024	0.0485229	1.51624e+11	0.9446773006892802	2.15557e+16	2.59467e+09	7.04219e+10	1471.61	3.46244e+16	1451928115733570	0.0009009813628486533	0.09192727566680088	0.06862174326567345	3.03247e+11	0.9446773006892808	2155573394072520
F2C2A5	59886	5611463654725350	0	0.0005458420164145209	0.17395	0.0350952	1.86177e+11	7398350421618940	2.53774e+16	3.15256e+08	0.0005043100416666666	24272.1	8472081579497670	7794303024017640	0.0007719371825264932	0.24600244917479988	0.04963210781419625	3.72354e+11	7398350421618930	2.53774e+16
F2C2A6	59886	5640078788141290	0	0.0005765399802124036	0.17395	0.0457764	1.88911e+11	6741348228903550	2.45879e+16	3.20387e+08	0.0005043100416666666	242247	8496140576238080	7824450508617270	0.0008153506592666971	0.24600244917479988	0.06473760571661576	3.77823e+11	6.74135e+16	245879341246626
F2C2A7	59886	5.67094e+16	0	0.0005643759694419397	0.0445557	0.18219000000000002	1.79333e+11	4626024983704870	1.70412e+16	3.04192e+09	0.0005532199350000001	156287	1.10677e+16	1.35833e+16	0.0007981481502622546	0.06301127522102691	0.25765556892875424	3.58667e+10	4.62602e+16	1.70412e+16
F2C2A8	59886	5573183029068220	0	0.0005240823375914237	0.0656128	0.18219000000000002	1.61979e+11	4889489941807800	2132390161784630	2.74538e+09	0.0005532199350000001	158771	1084264865197630	1.31698e+16	0.0007411643496219863	0.09279051162527342	0.25765556892875424	3.23958e+10	4889489941807790	2.13239e+16
F2C2A9	59886	5630598519989270	0	0.0004958406183081188	0.06042480000000001	0.0488281	1.48048e+11	0.34472079469474515	7264537604068410	2.5084e+09	60852607584	578.913	2601266012663430	1251048958187640	0.0007012245271868028	0.08545357166368181	0.06905336124490973	2.96096e+11	0.344720794694745	7264537604068400
F2C2A10	59886	5624014182204920	0	0.00043705886926827643	0.0436401	0.07110599999999999	1.46897e+10	0.45188804737449934	1.12176e+16	2.48009e+08	8.42677e+10	807.737	4.63567e+16	3387833319611830	0.0006180945804746459	0.06171642128331811	0.10055906956610129	2.93795e+11	0.4518880473744981	1121755713737150
F8C3A1	59780	6645790330740740	0	0.0010176781203412512	0.492554	0.389099	0.0001991863529075841	6180761631150620	2897676931583130	3.33698e+10	0.0040434907152666665	3.23536e+07	4466595733243540	2.44862e+16	0.0014392141999169561	0.6965765470011175	0.5502690829058089	0.0003983727058151683	6180761631150610	2.89768e+16
F8C3A2	59780	6.48267e+16	0	0.0011157346816159251	0.319824	0.22888200000000003	0.00012387850365314744	2465135538060240	1.67555e+16	2.08535e+09	0.0017047898496	727143	3.59662e+16	1.64714e+16	0.0015778871187512684	0.45229943837241277	0.3236880285830788	0.0002477570073062949	2.46514e+16	1.67555e+16
F8C3A3	59780	6379338554293910	0	0.0013651845793409168	0.062255899999999996	0.162964	5.8428e+10	3773119956781170	4.8586e+16	1.00485e+10	0.00044262108826666663	45534.1	3.47799e+16	1.62782e+16	0.0019306625472465331	0.08804313811774317	0.23046589897856906	0.00011685594324903989	3773119956781160	4858603456902870
F8C3A4	59780	6.45735e+16	0	0.0015123203500501839	0.162964	0.221252	8.86253e+09	4744270598466810	9693567534226870	1.51518e+10	0.0008158741250666667	2.09427e+06	3.10055e+16	1.20121e+16	0.002138743949693797	0.23046589897856906	0.31289757910217203	0.0001772506296616754	4744270598466810	9693567534226870
F8C3A5	59780	6601129939807620	0	0.0016725045149882907	0.396729	0.201416	0.00011838333796377656	0.6922597574084945	1.68635e+16	2.01964e+09	0.0026232316573499997	666285	6227909896863570	5152461416324600	0.002365278568226676	0.5610595323867157	0.28484523887893937	0.00023676667592755312	0.6922597574084971	1686345605119310
F8C3A6	59780	666017117579636	0	0.0017362095479257279	0.237427	0.22979699999999997	0.00011668467385559343	1.48367e+16	7003168793981530	1.99495e+10	0.0009395263388166667	2.69205e+06	2.87504e+16	1089548452478020	0.0024553710897982244	0.33577248347355687	0.32498203399265013	0.0002333693477111869	1.48367e+16	7003168793981530
F8C3A7	59780	6611369798750270	0	0.0019133065125125461	0.0897217	125427	0.0005795633434463143	3116456545000910	1.34082e+16	9.72024e+09	0.026219887215	1.24366e+09	5858402098228540	3.73393e+16	0.0027058240189720105	0.12688564497917013	1773805644877700	0.0011591266868926286	3.11646e+16	1.34082e+16
F8C3A8	59780	6570215239952000	0	0.0020594570087989297	0.32074	0.327148	0.00013283113857549025	0.7399210221547786	1.62744e+16	2.2845e+10	0.0017837635650666667	810639	4.02319e+16	1.97366e+16	0.0029125120329677725	0.45359485799554655	0.4626571385032333	0.0002656622771509805	0.7399210221547795	1.62744e+16
F8C3A9	59780	6339597837691900	0	0.002144189489126798	0.102539	0.31494099999999997	7.71337e+10	8208579354576820	2.28844e+16	1.36217e+09	0.0016531305580166663	3.68649e+06	6.15925e+16	4468220899521950	0.0030323418558209562	0.1450120444721748	0.4453938335473449	0.00015426749446553328	8208579354576820	2.28844e+16
F8C3A10	59780	6427776785923060	0	0.0022824528512546	0.0793457	0.319214	0.0001119119280726351	1048050610113180	2.41563e+16	1.95199e+10	0.0016982929632666666	816514	4.35942e+16	2.15695e+16	0.003227875777721396	0.1122117650559869	0.45143676809936517	0.0002238238561452702	1.04805e+16	2.41563e+16
F6C4A1	59780	6022847218617750	0	0.00020939103154901304	0.0531006	0.0445557	2.64972e+11	0.28772839444651627	7384027946616930	4.42343e+09	469946	18222.8	1.56542e+16	3583401172538590	0.00029612363665590684	0.07509558869014878	0.06301127522102691	5.29944e+10	0.2877283944465165	7384027946616930
F6C4A2	59780	6058493866770360	0	0.0002218114919203747	0.0628662	0.0820923	2.81829e+11	0.19943212836611252	1075951114516640	4.70528e+09	0.00011231909532150002	28240.1	3200481472623760	1.66362e+16	0.00031368882016400416	0.08890623265485947	0.11609604402640085	5.63659e+11	0.1994321283661122	1.07595e+16
F6C4A3	59780	6072071718121590	0	0.0003005608486952158	0.0628662	0.08789060000000001	3.23896e+11	1.93107e+16	2.53618e+16	5.41323e+08	0.0001287459594726667	8095.56	2625404380703560	8633913437303610	0.000425057228543142	0.08890623265485947	0.12429607852510878	6.47791e+10	1931068201872140	25361797144424
F6C4A4	59780	61740607099471	0	0.0001778165845767816	0.11291500000000002	0.29998800000000003	0.00014645601599496907	1070625838376120	2.36418e+16	2.44142e+09	0.0014998800024000002	1.42426e+07	286102560086516	91977047036416	0.00025147062552334694	0.15968592439535806	0.4242470981491801	0.00029291203198993814	1.07063e+16	2.36418e+16
F6C4A5	59780	6075710958497510	0	0.00011483654675476749	0.0332642	0.10986300000000002	3.65456e+11	2.62714e+16	2945667576874560	6.09303e+08	0.00020116464615000006	117447	2574088006111680	1.00418e+16	0.0001624034018766842	0.04704268278149111	0.15536974460299538	7.30912e+10	2.62714e+16	2.94567e+16
F6C4A6	59780	5.90286e+16	0	4.20548e+11	0.0640869	0.055541999999999994	2.16298e+10	0.15045466683984948	8438865411385490	3.6052e+09	6.84522e+06	13573.4	2.57256e+16	9740964134139300	5.94745e+11	0.09063256315044832	0.07854824968132644	4.32596e+10	0.15045466683984948	8438865411385490
F6C4A7	59780	5945599587156620	0	2.06701e+10	0.025634800000000003	0.055541999999999994	2.28553e+10	0.9461905872296648	6155245992431060	3.80922e+08	5.14152e+10	11857	2163270699599800	747440836186496	2.92319e+11	0.03625308182872182	0.07854824968132644	4.57106e+10	0.9461905872296665	6155245992431060
F6C4A8	59780	5967259623568680	0	5.84316e+11	0.1828	0.0466919	2.71354e+11	1871550316686500	5116857568019850	4.52306e+08	0.0005569306666666666	10892	9951846504482420	1.46797e+16	8.26348e+10	0.2585182392018018	0.06603231823296832	5.42707e+11	1.87155e+16	5116857568019860
F6C4A9	59780	5.99026e+16	0	5.1254e+11	0.0363159	0.0836182	2.53388e+11	1.30984e+16	1.34654e+16	4.22351e+09	0.00011653338952066667	2748.74	4079612384605220	2.40787e+16	7.24841e+10	0.051358438309785086	0.11825399250122595	5.06777e+11	1.30984e+16	1.34654e+16
F6C4A10	59780	5897603059771740	0	0.00010839915523586488	0.024414099999999998	0.040893599999999995	2.03665e+11	0.1788093215357791	2.51496e+16	3.39632e+09	2.78714e+11	518.496	1.15929e+16	2.65024e+16	0.0001532995554843466	0.03452675133313298	0.057832283734260394	4.07331e+10	0.17880932153577914	2514959282570460
F6C3A1	59780	6088767513108980	0	0.0013037306734693878	0.115967	0.06530760000000001	3.48362e+10	2073243546451450	3976234091233740	6.08922e+08	0.00022413908481666667	147611	330812900446912	1.42125e+16	0.0018437536001022173	0.16400210418772074	0.09235889364603717	6.96723e+10	2.07324e+16	3.97623e+16
F6C3A2	59780	6123639768404750	0	0.001495494255603881	0.115967	0.037231400000000005	4.44357e+11	3.03828e+16	4115901820616700	7.77857e+08	0.00022413908481666667	252773	2.19966e+16	6193261959058250	0.0021149482587260646	0.16400210418772074	0.05265315082613766	8.88713e+10	3.03828e+16	4115901820616700
F6C3A3	59780	6279616701227990	0	0.0015847394814821013	0.0714111	0.06927489999999999	6.0494e+10	0.24876490289557526	2.0961e+16	1.05007e+10	8.49924e+06	233030	1.03122e+16	1.20614e+16	0.0022411600675400936	0.10099054612398134	0.0979695031120399	0.00012098801469473081	0.24876490289557543	2096098625608760
F6C3A4	59780	6093277371524380	0	0.0017474557287052524	0.08300779999999999	0.0634766	3.45636e+11	0.2661409152856213	138968428421218	6.26944e+08	0.00011483824768066665	5287.48	1842591878312280	5807013382492770	0.002471275591181528	0.1173907565427534	0.089769468613332	6.91273e+10	0.2661409152856213	1.38968e+16
F6C3A5	59780	6292263923514170	0	0.0018188131642857144	0.375366	0.0775146	0.00018892767774805156	1337954233190950	2875993874716270	3.20388e+10	0.0023483272325999995	2.94221e+07	3.00159e+16	1.0157e+16	0.002572190244355581	0.5308476880537392	0.10962219860192553	0.00037785535549610317	1.33795e+16	2875993874716270
F6C3A6	59780	6173302365698360	0	0.0019088343776346606	0.145569	0.0457764	4.36731e+11	3.95755e+16	6441663579523430	7.88601e+08	0.00035317222935	37787.5	3.42727e+16	1.41682e+16	0.002699499465174943	0.2058656540610891	0.06473760571661576	8.73463e+10	3.95755e+16	6441663579523430
F6C3A7	59780	6084017026412790	0	0.0019261913031114089	0.145569	0.049133300000000005	3.73144e+11	4462892803388740	7741226579873280	6.83733e+08	0.00035317222935	330446	3.87047e+16	1.76823e+16	0.0027240458645852593	0.2058656540610891	0.069484979224146	7.46288e+10	4462892803388740	7741226579873280
F6C3A8	59780	6144913700824730	0	0.0020515338576781532	0.179749	0.26886	7.14622e+10	4011031648461400	2141373462319230	1.26116e+10	0.00120476166	3.01412e+06	4489563500059690	244926387122305	0.0029013070051960394	0.25420347362300144	0.38022545837963034	0.00014292446241319744	4011031648461400	2.14137e+16
F6C3A9	59780	6032149819773790	0	0.0020861507890598866	0.15625	0.0598145	4.92575e+10	2261901883488270	5314574887825100	8.93479e+08	0.0004069010416666667	39216.8	2.95857e+16	1362257674503770	0.0029502627390438248	0.2209708691207961	0.0845904771265655	9.8515e+10	2.2619e+16	5314574887825100
F6C3A10	59780	6.13559e+16	0	0.002117776101773168	0.0665283	0.130615	5.0981e+10	4110940547097420	7126170484992890	9.2442e+08	0.0002843379704166667	49624.2	2.72531e+16	8677139734498750	0.0029949876851972385	0.09408522414162598	0.18471750444936183	0.00010196209507207236	4110940547097430	7126170484992890
F1C4A1	59780	5702262329417530	0	8.01839e+10	0.0741577	0.146179	2.82544e+09	6237900329858240	1.34595e+16	4.71005e+08	0.0003561383340166667	30373.4	3927882639447570	1.85601e+16	0.00011339719169983996	0.10487482509439527	0.20672832433413668	5.65087e+10	6.2379e+16	1.34595e+16
F1C4A2	59780	5713318493083590	0	0.0001085216566577451	0.09124760000000001	0.146179	2.73933e+11	6491958791919130	1417030616378870	4.56743e+08	0.0003561383340166667	30065.8	4002431455880560	1.90048e+16	0.00015347279865657955	0.12904359345399524	0.20672832433413668	5.47865e+11	6491958791919130	1.41703e+16
F1C4A3	59780	562018253527906	0	0.00014027469396119108	0.0259399	0.0881958	1.55211e+11	1.93291e+16	3.05363e+16	2.59009e+08	0.000129641652294	2195.99	5443135037903220	3.72405e+16	0.00019837837465765167	0.03668455838660185	0.12472769650434504	3.10422e+10	1.93291e+16	3053626332728000
F1C4A4	59780	5617553030594970	0	8.87041e+10	0.0259399	0.0881958	1.60514e+08	1.95827e+16	2973163139217480	2.67649e+09	0.000129641652294	22835	5110582518815570	3425349276412420	0.0001254466095084527	0.03668455838660185	0.12472769650434504	3.21027e+08	1958266141515920	2.97316e+16
F1C4A5	59780	5613490763993470	0	2.41006e+11	0.0570679	0.122375	1.63361e+10	1.68866e+16	3.83738e+16	2.72274e+09	0.00024959401041666667	29898.9	6960590548390530	8056135555262750	3.40834e+10	0.08070619815615156	0.17306438469540752	3.26722e+10	1.68866e+16	3.83738e+16
F1C4A6	59780	56796052953155	0	2.6163e+11	0.0570679	0.07598880000000001	1.87867e+11	0.5757807009245904	1777063631710530	3.13117e+09	96238295424	1936.9	2479939771230940	1039171510397370	3.70001e+10	0.08070619815615156	0.10746439154845666	3.75733e+10	0.575780700924592	1.77706e+16
F1C4A7	59780	5733293066566550	0	1.12822e+09	0.0805664	0.104065	2.15347e+11	1.65214e+16	4428371511152420	3.58905e+09	0.0001804920704166667	5962.24	3914311128175220	1.99175e+16	1.59554e+10	0.11393809555157573	0.14717013436835616	4.30693e+10	1.65214e+16	4428371511152420
F1C4A8	59780	5.85677e+16	0	0.00011012463362328542	0.0805664	0.116882	2.94176e+11	2.25075e+16	5480982319179220	4.90487e+08	0.00022769003206666666	136126	3397817449049820	1.49318e+16	0.00015573975042141835	0.11393809555157573	0.1652961095972921	5.88351e+09	2250753163565110	5.48098e+16
F1C4A9	59780	5922865064278210	0	0.00012171804427902309	0.06988530000000001	0.0839233	2.88091e+11	0.7273867451555396	2138855447803330	4.8039e+08	0.00011738533804816669	5377.3	2282423310004960	7698028478966200	0.0001721353090049234	0.09883273907051249	0.11868546905910599	5.76182e+11	0.7273867451555406	2.13886e+16
F1C4A10	59780	5657393328254000	0	0.00014406254702241557	0.0332642	0.0924683	1.82896e+10	2.41072e+16	3557302874150760	3.05167e+09	0.0001425064417481667	34614.2	4228435377569290	2.44763e+16	0.00020373520782911178	0.04704268278149111	0.1307699239495841	3.65791e+11	2.41072e+16	3557302874150760
F7C3A1	59780	6004535330236280	0	0.0004326778516226163	0.142822	0.052795400000000006	2.5832e+11	1.50081e+16	2.8884e+16	4.33647e+09	0.00033996872806666664	5824.65	784712490527043	8820129351731530	0.0006118988859031576	0.2019808094052502	0.07466397071091252	5.16641e+11	1.50081e+16	2.8884e+16
F7C3A2	59780	6070431699231570	0	0.0006996428856808298	0.142822	0.0610352	3.31737e+11	2.47438e+16	4.60827e+16	5.61043e+08	0.00033996872806666664	150838	436010524700685	2530564827954290	0.0009894444577476784	0.2019808094052502	0.08631680762215434	6.63473e+10	2.47438e+16	4608274649884240
F7C3A3	59780	6052536459664020	0	0.0008921874992137839	0.119629	0.08026119999999999	3.15807e+10	2.0636e+16	4287912301509680	5.39603e+08	0.00023851829401666665	128241	4.08318e+16	2.08738e+16	0.0012617436615678685	0.169180954253131	0.11350647757233945	6.31614e+10	2.0636e+16	4287912301509680
F7C3A4	59780	6296393769649500	0	0.0010342744273670124	0.126953	0.0619507	4.59071e+09	2.47498e+16	2997176683814980	7.82934e+08	0.0002686177368166667	196554	2.99213e+16	1.23119e+16	0.001462684922398096	0.17953865438395156	0.0876115201385069	9.18142e+09	2474983845329300	2.99718e+16
F7C3A5	59780	6404664034858130	0	0.0011506169782535965	0.126953	0.0619507	5.46816e+10	242381444244599	2.56115e+16	9.3341e+08	0.0002686177368166667	242665	248315431168089	8708193591342750	0.001627218135742985	0.17953865438395156	0.0876115201385069	0.0001093632316126755	2.42381e+16	2.56115e+16
F7C3A6	59780	6172119722011000	0	0.0012835813195215791	0.08300779999999999	0.0360107	3.30437e+10	1.21618e+16	1060813344848410	5.7818e+08	0.00011483824768066665	4213.97	2300744667253850	8012364423501650	0.0018152581104761705	0.1173907565427534	0.050926820330548815	6.60875e+10	1.21618e+16	1.06081e+16
F7C3A7	59780	6110288954090130	0	0.0014452306215122117	0.0805664	0.0314331	2.77217e+11	0.6116385776804163	4474850135436030	4.96832e+08	0.00010818241348266665	15898.5	2855897658292880	1784864766057450	0.002043864745699467	0.11393809555157573	0.04445311632742974	5.54434e+11	0.6116385776804178	4474850135436030
F7C3A8	59780	6132645735723110	0	0.00149071084949816	0.040893599999999995	0.0820923	2.94198e+10	0.3779553106293218	8739373908983760	5.27359e+08	0.00011231909532150002	25547	3432598767070680	1.91461e+16	0.002108183500937016	0.057832283734260394	0.11609604402640085	5.88396e+10	0.37795531062932153	8739373908983760
F7C3A9	59780	6066026402964890	0	0.0015517051333890932	0.177307	0.0820923	3.10516e+10	2175325959930830	6376612031735740	5.57647e+08	0.0005239628708166666	18346.1	713750793035751	6812684482670990	0.0021944424444428085	0.2507499641036864	0.11609604402640085	6.21031e+10	2175325959930830	6.37661e+16
F7C3A10	59780	5994429456519900	0	0.0016318073838240215	0.0466919	0.023498500000000002	2.38012e+10	0.5460082935872674	3341096961307990	4.41061e+08	3.63356e+10	1025.84	1.13299e+16	2.13447e+16	0.0023077241333844902	0.06603231823296832	0.033231897395424176	4.76025e+10	0.5460082935872678	3341096961307990
F1C2A1	59886	591453260270831	0	0.0007926539966603215	0.263367	0.06042480000000001	7.57399e+10	968614166688944	1.99532e+16	1.27278e+10	0.00115603627815	31556.2	3230604371930880	1.3115e+16	0.0011209820323462645	0.37245718328151495	0.08545357166368181	0.00015147984982654726	9686141666889440	1.99532e+16
F1C2A2	59886	5892562334112120	0	0.0007829309530441172	0.263367	0.06042480000000001	7.42354e+10	9894023489551540	2066240434893780	1.24745e+10	0.00115603627815	313902	3.25314e+16	1.32536e+16	0.0011072315721966832	0.37245718328151495	0.08545357166368181	0.0001484707051303411	9894023489551540	2066240434893780
F1C2A3	59886	576839364998631	0	0.0007094779226196441	0.0344849	0.059204099999999996	1.81896e+11	0.1372765867750197	5998986558508230	3.11543e+08	5.84188e+10	736.917	1.9275e+16	7941920022998790	0.00100335330037299	0.04876901327707995	0.08372724116809295	3.63791e+10	0.13727658677501947	5998986558508230
F1C2A4	59886	6048889804241650	0	0.0005696451932171125	0.0738525	0.0836182	3.52736e+11	0.8263459166736236	1986030747700700	5.93291e+08	0.00011653338952066667	7677.47	179004808152197	4368621463506900	0.0008055999579882827	0.10444320711515902	0.11825399250122595	7.05471e+10	0.8263459166736232	1986030747700700
F1C2A5	59886	588464903458274	0	0.0005494907036369102	0.0488281	0.0836182	2.34498e+10	0.43728743701485573	1.54093e+16	3.95856e+08	0.00011653338952066667	26973.7	3334515294011770	1776309962317840	0.0007770972054812534	0.06905336124490973	0.11825399250122595	4.68996e+10	0.437287437014856	1540925009375220
F1C2A6	59886	5901452280488730	0	0.0004518320030057109	0.148926	0.0958252	3.50095e+10	2766698032301170	8442276593179860	5.86884e+08	0.0003696492246	291.434	3448984483522650	1.57698e+16	0.0006389869465648774	0.21061316898997556	0.13551729745711433	7.0019e+10	2766698032301170	8442276593179860
F1C2A7	59886	5742853953467210	0	0.000407736813378753	0.148926	0.0958252	2.1276e+10	2.49756e+16	1.14651e+16	3.57365e+07	0.0003696492246	145605	6.28521e+16	4799639075066890	0.0005766269313590201	0.21061316898997556	0.13551729745711433	4.2552e+09	2497556699716870	1.14651e+16
F1C2A8	59886	5693254206784740	0	0.0004327119841365261	0.0228882	0.0558472	1.67292e+11	0.705458687427946	9493594176076530	2.81935e+08	5.19818e+10	920.188	2783438675239220	1.20694e+16	0.0006119471565672467	0.03236880285830788	0.07897986766056272	3.34583e+10	0.7054586874279453	9493594176076530
F1C2A9	59886	5735732758780750	0	0.0004278810173663294	0.030212400000000004	0.09002689999999999	2.68973e+11	5016876008252030	7280877312225080	4.51332e+08	0.00013508071206016665	153717	2479055899017080	6825219898618670	0.0006051151378414607	0.042726785831840905	0.1273172629584064	5.37945e+10	5016876008252030	728087731222509
F1C2A10	59886	5738649682692450	0	0.0004010457908192232	0.057983400000000004	0.04394530000000001	1.77514e+11	0.3188677536622461	7821100290802200	2.98533e+08	560345779260	852.188	2.21846e+16	8779124154454270	0.0005671643965091889	0.08200091067250413	0.06214803926255439	3.55029e+11	0.3188677536622455	7821100290802200
F8C4A1	59780	5714481733755920	0	0.00022680411518902641	0.0320435	0.0198364	1.50925e+10	0.020901488412198656	0.10598473618049464	2.52395e+09	1.71131e+10	13.3804	4867622530676450	1.02052e+16	0.0003207494557023509	0.04531635228590228	0.028052905908657666	3.0185e+11	0.02090148841219902	0.10598473618049331
F8C4A2	59780	5716967855654410	0	0.0004757842828203412	0.101624	0.0305176	1.79539e+11	2.75291e+16	570510264527433	3.02999e+08	0.0001721239562666667	5181.1	555824365493833	34375724628583	0.000672860585528483	0.14371803906260344	0.04315840381107717	3.59077e+10	2752905776027760	5.7051e+16
F8C4A3	59780	5684407341449910	0	0.0005504446300602209	0.0292969	0.0183105	1.46258e+11	0.10917873285899306	0.6855787398749156	2.48809e+08	1.43051e+11	1607.64	5875521027942440	8541669317304370	0.0007784462611666054	0.04143207331548833	0.02589495743383256	2.92516e+10	0.10917873285899306	0.685578739874916
F8C4A4	59780	573284312601946	0	0.0005601798531615926	0.0473022	0.020446799999999998	1.6716e+10	0.7499246199686509	6417397537150510	2.83826e+09	37291635414	627.262	2169019472843470	6765602459509490	0.000792213945709293	0.06689541277008462	0.028916141867130197	3.34321e+10	0.7499246199686527	6417397537150510
F8C4A5	59780	5.87158e+16	0	0.0004930136860153898	0.466003	0.137939	0.0002693779654942572	1666696506630510	4.16257e+16	4.49361e+09	0.0036193132668166667	8.39028e+06	3.01425e+16	9894549635024000	0.0006972266411985151	0.6590277627065495	0.19507520458018238	0.0005387559309885144	1.6667e+16	4162565496747030
F8C4A6	59780	5.84279e+16	0	0.0003887903835061894	0.466003	0.137939	0.0002679372981705108	1.67762e+16	4.20332e+16	4.46807e+09	0.0036193132668166667	83901.6	3.0144e+16	9895168327112400	0.0005498326332746897	0.6590277627065495	0.19507520458018238	0.0005358745963410216	1.67762e+16	4203315464308060
F8C4A7	59780	5648715509141200	0	0.00031896437331883573	0.032653800000000004	0.014953600000000001	1.38237e+11	0.08410032983717726	0.3810521113307237	2.32086e+09	177711775740	1264.19	812393655271217	2.42314e+16	0.00045108374266133246	0.04617944682301858	0.021147583926302317	2.76473e+11	0.08410032983717732	0.38105211133072237
F8C4A8	59780	5681997899354960	0	0.00016780074048176644	0.052795400000000006	0.017394999999999997	1.48332e+11	0.38393813301819985	3863533675334950	2.47685e+09	4.64559e+11	354.735	3.93597e+16	2.51296e+16	0.0002373060829655622	0.07466397071091252	0.024600244917479985	2.96664e+11	0.38393813301819996	3.86353e+16
F8C4A9	59780	57066052525717	0	0.00014404216681164267	0.0314331	0.0210571	1.51998e+11	0.16744593999621057	1.17913e+16	2.53671e+09	1.64673e+11	202.782	8694637376933630	1691767157468660	0.00020370638585863278	0.04445311632742974	0.0297792364042465	3.03995e+11	0.1674459399962108	1.17913e+16
F8C4A10	59780	5707588836315500	0	0.00014570127007360324	0.051574699999999994	0.0180054	1.56723e+11	0.5451790496350357	4927665138987650	2.61555e+09	4.43325e+10	46.755	2.91655e+16	1.31493e+16	0.00020605271219307488	0.07293764021532366	0.02546348087595253	3.13447e+11	0.5451790496350344	4927665138987650
F7C4A1	59780	6.03872e+16	0	0.0009055420181498829	0.0897217	0.0427246	3.65126e+10	1.97589e+16	3062327969306870	6.222e+07	0.00013416639084816667	116757	2.30557e+16	6993974053100510	0.0012806298033662677	0.12688564497917013	0.060421708766965544	7.30252e+10	1.97589e+16	3062327969306870
F7C4A2	59780	5923088749208850	0	0.0009040768988123119	0.0897217	0.0427246	2.79424e+11	2503665270675750	4.46767e+16	4.79322e+08	0.00013416639084816667	977.713	2.90829e+16	9957804833267250	0.0012785578117285798	0.12688564497917013	0.060421708766965544	5.58849e+10	2503665270675750	4467674285392240
F7C4A3	59780	588924443306656	0	0.0009992950420040147	0.0360107	0.118103	2.09421e+10	0.08581918605474491	1.07201e+16	3.65672e+09	0.00023247197681666666	158.197	1.08019e+16	194277233849437	0.0014132166012142695	0.050926820330548815	0.16702286435694966	4.18841e+11	0.08581918605474523	1.07201e+16
F7C4A4	59780	5907737381883900	0	0.0009979780283874207	0.046386699999999996	0.0796509	2.49077e+11	108726866508903	2.03997e+16	4.3172e+08	0.00010573776451349999	4037.54	3155638165817500	1.36025e+16	0.001411354062695852	0.06560070025373205	0.11264338303522316	4.98154e+10	1.08727e+16	2.03997e+16
F7C4A5	59780	5962744492063850	0	0.0009404346564235531	0.05645750000000001	0.0796509	2.72841e+11	1.32971e+16	2.09088e+16	4.69468e+09	0.00010573776451349999	4961.93	2.66333e+16	9660672876569030	0.0013299754456398709	0.07984296219767903	0.11264338303522316	5.45683e+11	1.32971e+16	2.09088e+16
F7C4A6	59780	5879419054986500	0	0.0008933871092338576	0.088501	0.0332642	2.05772e+10	0.6270353857592577	1096594841575360	3.5625e+09	0.00013054045001666665	14851.4	4.83136e+16	3808219943770540	0.001263440166327815	0.12515931448358128	0.04704268278149111	4.11544e+10	0.6270353857592578	1.09659e+16
F7C4A7	59780	5854821093337410	0	0.0007743797632151222	0.0335693	0.049133300000000005	1.85555e+11	0.032681236035731885	0.967385488379505	3.19248e+08	4.02347e+11	2984.11	1.14689e+16	5401229032708080	0.0010951383635660918	0.047474159339371144	0.069484979224146	3.71111e+11	0.032681236035732045	0.967385488379505
F7C4A8	59780	5.85199e+16	0	0.000617988637286718	0.037231400000000005	0.132751	2.20369e+11	3.25416e+16	7047850095475710	3.73641e+08	0.0002937138000166667	100174	6658904093281150	5165578001730590	0.0008739679122433438	0.05265315082613766	0.18773826461859078	4.40738e+11	3254162414916850	7047850095475710
F7C4A9	59780	592298717362517	0	0.0006107855499163599	0.0488281	0.0585938	2.50607e+10	0.770217003914432	1.41124e+16	4.23889e+09	5.72206e+10	28868	1.72586e+16	3.73535e+16	0.0008637812083932254	0.06905336124490973	0.08286414663097666	5.01214e+10	0.7702170039144307	14112387862496
F7C4A10	59780	5.99228e+16	0	0.0004973477173803949	0.07446289999999998	0.0585938	2.99625e+09	0.24344081380186197	1.58067e+16	5.03489e+08	9.24121e+10	4426.66	1.50569e+16	3002385128389650	0.0007033558871346555	0.10530644307363153	0.08286414663097666	5.9925e+10	0.24344081380186255	1.58067e+16
F3C3A1	59780	5842843779945800	0	0.0012231637998996322	0.0476074	0.0610352	2.18594e+10	1095406343350970	1.81924e+16	3.89252e+09	6.20883e+10	25643	2.23066e+16	6171194262494660	0.0017298148348218704	0.06732703074932089	0.08631680762215434	4.37188e+11	1.09541e+16	1.81924e+16
F3C3A2	59780	5803665896327320	0	0.00135095682403814	0.0427246	0.0314331	1.77845e+10	0.0258076948693611	2.72381e+16	3.26821e+09	3.04232e+10	4539.86	158984403560518	4643717851546940	0.0019105414627352206	0.060421708766965544	0.04445311632742974	3.5569e+10	0.02580769486936124	2.72381e+16
F3C3A3	59780	5.87494e+16	0	0.001370503781649381	0.06591799999999999	0.0219727	2.09365e+10	0.7892596532232433	8561081763059900	3.80241e+06	7.24197e+10	14447.3	2541477372463070	9818645377356420	0.0019381850352921696	0.09322212960450968	0.03107409034195531	4.1873e+10	0.7892596532232434	8561081763059900
F3C3A4	59780	5862415278706260	0	0.0014642312536299767	0.19653299999999999	0.029907200000000002	3.93106e+10	1.10946e+16	2689514246624910	6.90899e+08	0.0006437536681499999	1.20848e+06	4039418317389190	1.80713e+16	0.0020707356973340718	0.2779396340538715	0.042295167852604634	7.86213e+10	1.10946e+16	2.68951e+16
F3C3A5	59780	5944178753776110	0	0.0015046423079123452	0.19653299999999999	0.0558472	4.50117e+10	853375691377575	2081195500222510	7.87915e+08	0.0006437536681499999	1.22674e+06	3.95129e+16	1.75242e+16	0.0021278855583699934	0.2779396340538715	0.07897986766056272	9.00235e+10	8533756913775750	2.0812e+16
F3C3A6	59780	5762873510286910	0	0.0015712265703747075	0.06530760000000001	0.0189209	1.7376e+09	0.7373042339790764	7680457008461690	3.30741e+07	71084710296	952.765	3241851313146190	1.64117e+16	0.002222049925384876	0.09235889364603717	0.026758193392305098	3.4752e+11	0.7373042339790764	7680457008461700
F3C3A7	59780	5818325967263290	0	0.001684792018819003	0.0717163	0.0311279	1.86846e+11	0.04789523460853003	5472383071639770	3.58714e+08	8.57205e+10	79.0803	3.62239e+16	2758939827395520	0.002382655722791781	0.1014221641032176	0.044021498348193466	3.73692e+10	0.047895234608529846	5472383071639770
F3C3A8	59780	5728509247415040	0	0.001709188716861827	0.028991700000000002	0.0311279	1.60934e+11	0.2558290198399743	255410031197383	3.16908e+08	1.61491e+11	3485.06	8296083625236470	1.27981e+16	0.002417157864041063	0.041000455336252066	0.044021498348193466	3.21868e+11	0.2558290198399736	2.5541e+16
F3C3A9	59780	5870562578650310	0	0.0016537129039979927	0.0558472	0.0286865	2.08248e+10	0.14240435539919002	6119493217130000	3.92654e+09	5.19818e+10	10662.4	1859365369504880	6015222357902540	0.0023387032171053573	0.07897986766056272	0.040568837357015795	4.16496e+10	0.14240435539919016	6119493217130000
F3C3A10	59780	5835835399586990	0	0.0016897234599197058	0.040893599999999995	0.0314331	1.96503e+11	0.3788903699124918	3.9575e+16	3.75086e+09	2.78714e+11	639.366	9159481200102190	1.53276e+16	0.002389629833678439	0.057832283734260394	0.04445311632742974	3.93007e+10	0.3788903699124918	3.9575e+16
F3C2A1	59780	5649593600846360	0	0.0013430491592338577	0.0674438	0.159302	2.10289e+11	2.42498e+16	1337448780263090	3.80538e+08	0.00042295212006666666	17065.3	683134208719529	573916289167401	0.001899358335922304	0.09537993665797855	0.2252870489131588	4.20577e+11	2424982600891210	1337448780263090
F3C2A2	59780	5636321465770900	0	0.001330016138558046	0.0561523	0.159302	2.12587e+11	6558303356411250	1.99078e+16	3.83788e+09	0.00042295212006666666	262339	5670989156266900	3617662619006760	0.0018809268613238827	0.07941134421844276	0.2252870489131588	4.25173e+11	6558303356411260	1.99078e+16
F3C2A3	59780	5686030841374780	0	0.0012824224278521245	0.118408	0.141907	2.41746e+10	3935677278296200	1.41196e+16	4.30313e+08	0.00033562661081666667	239563	4239837815424700	2112632466974070	0.0018136191901599065	0.16745419949347345	0.20068680399567881	4.83492e+10	3.93568e+16	1.41196e+16
F3C2A4	59780	5811497474802690	0	0.0012566625879725662	0.13153099999999998	0.151672	3.05811e+10	3627811602662970	1.14989e+16	5.35996e+08	0.00038340659306666667	313010	4037237340582880	1.97512e+16	0.0017771892752376755	0.18601292407249556	0.21449659943225208	6.11621e+10	3.62781e+16	1.14989e+16
F3C2A5	59780	5696826924049250	0	0.0011783012107728337	0.0360107	0.05676269999999999	1.58542e+11	0.3889727030903518	5.45185e+16	2.87372e+09	5.37001e+10	576.89	2.37785e+16	1.10583e+16	0.0016663695528355807	0.050926820330548815	0.08027458017691527	3.17084e+11	0.3889727030903524	5.45185e+16
F3C2A6	59780	5919045290833790	0	0.0011493559715456676	0.305481	0.08300779999999999	3.91923e+11	9440682806233550	3.8632e+16	6.75211e+08	0.0015553106893500001	1.62784e+06	9044352512430260	9193860938917430	0.001625434802954388	0.4320153732472955	0.1173907565427534	7.83846e+10	9440682806233550	3.8632e+16
F3C2A7	59780	5747336848842	0	0.0011293138747407161	0.342407	0.19043	3.71488e+10	1.36182e+16	6806082026950910	6.40391e+08	0.0019540425608166666	25785.1	7995930160807550	7508924604736120	0.0015970909978344312	0.4842366232514844	0.2693086886827085	7.42975e+10	1.36182e+16	6806082026950920
F3C2A8	59780	5721637351467460	0	0.0010522541140013384	0.0631714	0.028991700000000002	1.8343e+11	1.71541e+16	1.75176e+16	3.24165e+09	6.65104e+10	1689.13	2551479716790830	863666890278312	0.0014881120390835777	0.08933785063409574	0.041000455336252066	3.66859e+11	1.71541e+16	1751759684534100
F3C2A9	59780	5729269962820960	0	0.0010566392672131148	0.023193400000000003	0.0717163	1.77323e+11	1.03659e+16	1.5246e+16	3.14142e+08	8.57205e+10	16191.6	3807004909041150	2.03316e+16	0.0014943135822287558	0.03280042083754415	0.1014221641032176	3.54646e+10	1.03659e+16	1.5246e+16
F3C2A10	59780	5655615286387120	0	0.0009820350530612245	0.0512695	0.0509644	1.5395e+10	0.11883723271179251	9647592795234570	2.72652e+08	4.38094e+10	775.468	2.63026e+16	9895195562434610	0.0013888072907649659	0.0725060222360874	0.07207454567820737	3.07899e+10	0.11883723271179245	9647592795234570
F4C2A1	59780	5868750349465180	0	0.0012283913388089662	0.052490199999999994	0.046386699999999996	2.3141e+11	0.407569258542693	1.42798e+16	4.10826e+09	4.59204e+10	23.9847	155316166927924	2.86637e+16	0.0017372076912452836	0.07423235273167623	0.06560070025373205	4.62819e+11	0.40756925854269266	1.42798e+16
F4C2A2	59780	5864970887068350	0	0.001175968312579458	0.052490199999999994	0.0280762	2.16268e+11	1.18112e+16	1.15539e+16	3.83489e+07	4.59204e+10	16389.4	1825326474136740	423678697560229	0.0016630703365708727	0.07423235273167623	0.03970574281989949	4.32536e+10	1181123319354050	1.15539e+16
F4C2A3	59780	5864386230473800	0	0.001076441580294413	0.0360107	0.037231400000000005	1.99681e+11	0.12366513262725622	3669097270349070	3.52108e+07	2.3103e+11	640.391	1.10986e+16	1.93645e+16	0.0015223182819546857	0.050926820330548815	0.05265315082613766	3.99362e+09	0.1236651326272559	366909727034907
F4C2A4	59780	6162820680781410	0	0.0009684456470725997	0.190125	0.07598880000000001	4.70791e+10	615903766103597	1297777880324170	8.00271e+08	0.0006024585937499998	79039.7	4501807686213080	2328441032125100	0.0013695889685112583	0.2688773535461847	0.10746439154845666	9.41583e+10	6159037661035970	1297777880324170
F4C2A5	59780	6206136683208800	0	0.0008931216452492473	0.190125	0.27618400000000004	7.33441e+10	0.44382727675800127	1.06367e+16	1.23568e+10	0.001271293364266667	1.61715e+06	4101368377449260	2.63911e+16	0.0012630647435604575	0.2688773535461847	0.39058315851045095	0.00014668825344854092	0.44382727675800165	1.06367e+16
F4C2A6	59780	6050229016933350	0	0.0006951811383740381	0.0686646	0.27618400000000004	5.43944e+10	3411460896358990	106055316986165	9.14613e+08	0.001271293364266667	89892.8	6319689392451090	6782429085331050	0.000983134594194532	0.09710640857492364	0.39058315851045095	0.00010878877569989967	3.41146e+16	1.06055e+16
F4C2A7	59780	610563748987876	0	0.0007452252702743393	0.061645500000000006	0.0469971	3.18497e+10	0.7134535564129918	862064095073903	5.40075e+08	6.33361e+06	29060.8	1233663110399380	2.20609e+16	0.001053907684245126	0.08717990215927064	0.06646393621220459	6.36994e+10	0.7134535564129902	862064095073903
F4C2A8	59780	6060975241807750	0	0.0007457510679491471	0.0540161	0.0521851	2.963e+11	0.7975342727209059	949810886228338	5.03094e+08	4.8629e+10	2715.74	1.29501e+16	2.2542e+16	0.001054651274447903	0.07639030120650134	0.0738008761737962	5.926e+11	0.7975342727209063	9498108862283370
F4C2A9	59780	6263173679616350	0	0.0007217882837403815	0.220642	0.119629	0.0001628604873174885	4312434122528090	8702446656039400	2.72298e+09	0.0008113815360666667	648796	2123287312147970	5567161388509460	0.0010207627800276472	0.3120349088291245	0.169180954253131	0.000325720974634977	431243412252809	8702446656039400
F4C2A10	59780	6103317273393200	0	0.0006601149352960858	0.220642	0.0827026	0.0001164407969448296	96469556388274	1.76132e+16	1.94791e+09	0.0008113815360666667	662041	2458874691586270	6598958109893360	0.0009335434942207626	0.3120349088291245	0.11695913856351714	0.00023288159388965926	9646955638827390	1.76132e+16
F8C2A1	59780	577504985575579	0	0.0010538724482268317	0.06835939999999999	0.0286865	2.02017e+11	1.80648e+16	2.02517e+16	3.552e+09	7.78835e+10	23553.5	2.51868e+16	8474558769189130	0.001490400709293723	0.09667479059568734	0.040568837357015795	4.04033e+10	1.80648e+16	2.02517e+16
F8C2A2	59780	5782050692504440	0	0.0011896444833389096	0.027465800000000002	0.0430298	1.87769e+11	0.794100153786158	5285544529275080	3.36531e+09	3.08594e+10	828.445	1.14197e+16	1976203334318300	0.0016824113627402193	0.038842506861426956	0.06085332674620181	3.75539e+10	0.7941001537861562	5285544529275080
F8C2A3	59780	5730727020237980	0	0.001190246855168953	0.0402832	0.0430298	1.73499e+11	0.570620968542707	6044660451291470	3.12772e+07	3.08594e+10	754.501	1.3698e+16	2813165081671750	0.0016832632451518582	0.056969047775787866	0.06085332674620181	3.46998e+10	0.5706209685427077	604466045129147
F8C2A4	59780	5704191604207610	0	0.0010573336112244898	0.0402832	0.141602	1.83915e+11	4179841384230630	1.16965e+16	3.25152e+08	0.00033418544006666673	115875	7053795129653490	5516138356300240	0.0014952955329465948	0.056969047775787866	0.20025546885915502	3.6783e+10	4179841384230620	1.16965e+16
F8C2A5	59780	5683995937827460	0	0.0010471389720475078	0.0360107	0.141602	1.79159e+11	4426089268924990	1.22753e+16	3.16869e+08	0.00033418544006666673	115353	7099079547766780	5566679993912470	0.0014808781359590068	0.050926820330548815	0.20025546885915502	3.58319e+10	4426089268924970	1.22753e+16
F8C2A6	59780	571328366078988	0	0.0009953642599197057	0.058898900000000004	0.040893599999999995	1.65475e+11	0.5498720577967995	8909409348765280	2.92299e+09	5.7818e+10	807.044	270645344943159	1.11009e+16	0.0014076576358799061	0.0832956231888567	0.057832283734260394	3.30949e+11	0.5498720577967988	8909409348765280
F8C2A7	59780	5664364995363070	0	0.000857412287085982	0.058898900000000004	0.0354004	1.49356e+11	0.3498549761507309	7645697285554130	2.61175e+08	5.7818e+10	590.641	3537591817597560	1.85624e+16	0.0012125640849423294	0.0832956231888567	0.05006372579343252	2.98712e+11	0.3498549761507309	7645697285554130
F8C2A8	59780	5702229687417050	0	0.0008084402110739377	0.0335693	0.0314331	1.5787e+11	0.34006949521951524	3569903191554210	2.74005e+09	1.87816e+10	3779.04	1.19179e+16	2.19063e+16	0.0011433071108685306	0.047474159339371144	0.04445311632742974	3.1574e+10	0.3400694952195157	3.5699e+16
F8C2A9	59780	5707061553146630	0	0.0006735972183840749	0.0335693	0.039672900000000004	1.64466e+11	0.06798149151770837	5635800453986810	2.81667e+08	262323165735	585.401	1432568990995740	2951015810400970	0.0009526103218155503	0.047474159339371144	0.05610595323867157	3.28932e+10	0.06798149151770837	5635800453986810
F8C2A10	59780	5674786488910210	0	0.0007132629259116762	0.028381299999999998	0.0332642	1.47216e+11	0.13240024153657237	1.8691e+16	2.53836e+08	1.84418e+11	235.318	1.03135e+16	2.10697e+16	0.0010087061033622082	0.040137219377779525	0.04704268278149111	2.94433e+11	0.13240024153657198	1.8691e+16
F4C4A1	59780	5735461251515020	0	0.0003534026053195049	0.029602099999999996	0.0280762	1.61869e+11	0.06941004295929408	2.19366e+16	2.71859e+09	1.46047e+11	3056.91	9368406202670290	1.51246e+16	0.0004997867574208299	0.04186369129472459	0.03970574281989949	3.23739e+11	0.0694100429592939	2.19366e+16
F4C4A2	59780	6156785597148020	0	0.00037910644292405517	0.22796599999999997	122101	0.001705556250094225	1.97177e+16	5156855808466530	2.84279e+10	0.02484775700166666	4.18886e+09	3005566957484790	949785904419894	0.00053613747316622	0.322392608959945	1.72677e+16	0.0034111125001884506	1.97177e+16	5156855808466530
F4C4A3	59780	6357627696289750	0	0.0003518302083138173	0.15625	0.13915999999999998	9.29296e+10	2065081793651670	4.79154e+16	1.55086e+10	0.0004069010416666667	1.20474e+06	1.90404e+16	4436816140903640	0.0004975630522499518	0.2209708691207961	0.19680195933983988	0.00018585910665958033	2065081793651670	479153645909992
F4C4A4	59780	6206704793467610	0	0.00024412531885245907	0.055541999999999994	0.13915999999999998	8.33453e+10	4549621551246850	504155839716951	1.39006e+10	0.00032275842666666655	102082	1.84534e+16	4.375e+16	0.0003452453368398038	0.07854824968132644	0.19680195933983988	0.00016669063875637835	454962155124685	5041558397169510
F4C4A5	59780	6.22205e+16	0	0.00017102194138507863	0.0827026	0.161438	9.33261e+10	3.90091e+16	7032728839040970	1.5559e+10	0.00043437046406666666	1.75656e+06	200795366629817	4980314072109800	0.0002418615489701548	0.11695913856351714	0.22830780908238774	0.00018665227090032397	3900908795383250	7032728839040970
F4C4A6	59780	5977470938033590	0	0.00012745608832385414	0.0717163	0.055541999999999994	2.99348e+11	1.03512e+16	1.61764e+16	4.99176e+08	8.57205e+10	45008.4	1.45594e+16	2.93582e+16	0.00018025012871461768	0.1014221641032176	0.07854824968132644	5.98697e+09	1.03512e+16	161763862717828
F4C4A7	59780	5973165048973060	0	1.16901e+10	0.139771	0.201416	4.00197e+11	4064502513575950	1.87367e+16	6.66984e+08	0.0006761400842666668	84245.9	4.90788e+16	2841333062677830	1.65322e+10	0.1976660438264499	0.28484523887893937	8.00395e+10	4064502513575950	1873665669990360
F4C4A8	59780	6109640446929050	0	5.00645e+10	0.0994873	0.201416	5.86821e+10	5961177761781990	1.20398e+16	9.78061e+08	0.0006761400842666668	1.1693e+06	3.49429e+16	1.57088e+16	7.0802e+09	0.14069628894388084	0.28484523887893937	0.00011736422851147313	5.96118e+16	1.20398e+16
F4C4A9	59780	602788710306024	0	2.97722e+10	0.0390625	0.0686646	3.04733e+11	0.13682555680797043	9309070662428830	5.07894e+07	78580454886	29179.2	1.17835e+16	2.34499e+16	4.21043e+10	0.05524271728019903	0.09710640857492364	6.09465e+11	0.13682555680797082	9309070662428840
F4C4A10	59780	6103394497798300	0	4.73998e+10	0.157776	0.119019	4.8455e+10	1.91504e+16	6703518810653320	8.07607e+08	0.0004148877696	44989.4	2805228625972910	9964623296928650	6.70335e+10	0.22312895901697746	0.16831828398008342	9.691e+10	1.91504e+16	670351881065333
F5C2A1	59780	5897819088970760	0	0.0010214506069086652	0.145569	0.204773	5.17194e+10	4848874063501480	1763809198324190	8.79366e+08	0.0006988663588166667	1.34647e+06	3.51223e+16	1.5761e+16	0.0014445493015844634	0.2058656540610891	0.28959275380782584	0.00010343888733195116	4848874063501480	1.76381e+16
F5C2A2	59780	5791116353995730	0	0.0010262594972398798	0.0317383	0.170898	3.33075e+10	8921270747345820	1900107703619490	5.72669e+08	0.00048676877339999997	6116.43	4120484489253530	2.02576e+16	0.001451350099510832	0.044884734306666	0.2416862693824372	6.6615e+10	892127074734582	1900107703619490
F5C2A3	59780	5804117905034870	0	0.0008831720258280363	0.0183105	0.170898	3.28823e+10	9333284507281420	2072527832487960	5.61029e+08	0.00048676877339999997	6460.27	4269087481415210	2062056022038310	0.0012489938568345299	0.02589495743383256	0.2416862693824372	6.57646e+10	9333284507281430	2.07253e+16
F5C2A4	59780	5904252446762530	0	0.0008846525089996654	0.0357056	0.17639200000000002	3.92778e+11	7334695462851190	1.33873e+16	6.67663e+08	0.0005185689610666667	60035.1	4235018307148130	2250987410807790	0.0012510875762147136	0.05049534377266878	0.24945595869411502	7.85557e+10	7334695462851190	1.33873e+16
F5C2A5	59780	5815441761385080	0	0.0008371250579625294	0.0546265	0.38818400000000003	5.66088e+10	2.45598e+16	1070974419554060	9.55144e+08	0.002511446964266667	964871	6396370777990000	4405315386337460	0.0011838736103729722	0.07725353716497388	0.5489750774962376	0.00011321762323346734	2455982476625800	1070974419554060
F5C2A6	59780	5944444735084820	0	0.0008382890526764806	0.045166000000000005	0.28015100000000004	6.03866e+10	1.37353e+16	3604424245515900	1.01814e+09	0.001308076380016667	3.73172e+06	4484299853243430	2330423139565610	0.0011855197474839726	0.06387436975814322	0.396193343712385	0.0001207731019451927	1373531627283190	3604424245515900
F5C2A7	59780	5.93104e+16	0	0.0008324897989963201	0.0561523	0.43243400000000004	7.00472e+10	2021870773467450	8020188988728510	1.17898e+10	0.003116652739266667	1.10684e+07	6961461774145640	5459766568070100	0.0011773183642778476	0.07941134421844276	0.6115540276312471	0.00014009444676089315	2021870773467440	8020188988728510
F5C2A8	59780	5950466508764560	0	0.0007035532939110071	0.127563	0.166931	4.17223e+10	2208201525745320	1.11375e+16	7.0361e+08	0.0004644326460166666	553089	3486725923988490	1.52286e+16	0.0009949746101012105	0.18040132465699915	0.23607608418050313	8.34446e+10	2.2082e+16	1.11375e+16
F5C2A9	59780	5835287006155610	0	0.0006874010354131816	0.0747681	0.441589	5.96391e+10	2.55047e+16	1.19648e+16	1.00184e+10	0.0032500140820166667	1.19309e+07	7230462364882910	5699292849850930	0.0009721318670706297	0.10573806105286782	0.6245011527947727	0.0001192782799908786	2550465201038900	1.19648e+16
F5C2A10	59780	5763687542506880	0	0.000513801068183339	0.022583000000000002	0.13305699999999998	2.09547e+11	4533399100424040	1.02551e+16	3.53638e+08	0.0002950694208166666	130064	622133036916762	4314183497012	0.0007266244389866612	0.03193718487907161	0.1881710139686769	4.19093e+11	4533399100424050	1025505794355410
F1C3A1	59780	5760612461973040	0	0.0012953788536467046	0.0305176	0.029907200000000002	1.6475e+11	0.10671572956709517	1.44828e+16	3.02545e+08	1.55221e+11	300.97	8551902896877840	1.47117e+16	0.0018319423432384824	0.04315840381107717	0.042295167852604634	3.29499e+11	0.10671572956709512	1448284203675340
F1C3A2	59780	5752148295258790	0	0.0014163107979759117	0.029907200000000002	0.0738525	1.69391e+09	0.7539782855484044	1.16757e+16	3.15745e+08	9.09032e+06	10450.1	4.99042e+16	3.49396e+16	0.002002965939032995	0.042295167852604634	0.10444320711515902	3.38781e+09	0.7539782855484051	1.16757e+16
F1C3A3	59780	5803403939863420	0	0.0015611085079123453	0.03417969999999999	0.0738525	1.84279e+11	0.7146680642784041	1.11602e+16	3.47744e+09	9.09032e+06	119.322	426060953159979	2717760481553470	0.002207740824225665	0.04833739529784367	0.10444320711515902	3.68558e+11	0.7146680642784041	1.11602e+16
F1C3A4	59780	5.74267e+16	0	0.001722048149782536	0.0814819	0.0265503	1.68709e+10	0.8408097852284222	1485308865771240	3.30601e+08	0.00011065500046016666	1499.5	5457863479088110	3.84539e+16	0.0024353438484819574	0.1152328080679283	0.03754779434507439	3.37418e+10	0.8408097852284204	1.48531e+16
F1C3A5	59780	5.81264e+16	0	0.0018038401407828705	0.0509644	0.107727	2.32753e+10	3.12358e+16	5850239069671810	4.42145e+09	0.00019341844215000001	848.558	4.36532e+16	2.34233e+16	0.002551015191448129	0.07207454567820737	0.15234898443376643	4.65505e+10	3123581930828980	5850239069671800
F1C3A6	59780	5877596417418630	0	0.001852705066845099	0.0509644	0.107727	2.52479e+11	2827663152754990	5.04811e+16	4.78e+08	0.00019341844215000001	8650.6	4246245334996490	2252160832169000	0.0026201206326096904	0.07207454567820737	0.15234898443376643	5.04959e+11	2.82766e+16	5.04811e+16
F1C3A7	59780	5.84672e+16	0	0.0018076842559049855	0.104065	0.06042480000000001	2.03524e+11	0.08406574343193772	1618933464986750	3.93664e+09	0.0001804920704166667	21512.5	6569742765970810	6.64929e+16	0.0025564515911891466	0.14717013436835616	0.08545357166368181	4.07049e+10	0.08406574343193776	1618933464986750
F1C3A8	59780	5998563086412120	0	0.0018853923232184679	0.0738525	0.163879	3.35757e+11	1.06405e+16	3669743368200840	6.1883e+08	0.00044760544401666665	118167	5.17301e+16	5409887397262920	0.002666347393889675	0.10444320711515902	0.23175990438814045	6.71514e+10	1.06405e+16	3669743368200840
F1C3A9	59780	6089557841557000	0	0.0017735880501338244	0.0738525	0.0708008	3.49385e+11	0.1671411033557264	1.71006e+16	6.34726e+08	9.09032e+06	6666.73	1.68483e+16	3.89124e+16	0.002508232274562107	0.10444320711515902	0.10012745158686503	6.98771e+09	0.16714110335572607	1.71006e+16
F1C3A10	59780	5939134205834210	0	0.0019585109008531283	0.0735474	0.034789999999999995	2.35457e+11	0.716313087504697	1.11194e+16	4.56351e+07	9.01537e+10	2298.8	2.72196e+16	1.10845e+16	0.0027697526780420425	0.10401173055727897	0.04920048983495997	4.70914e+10	0.716313087504697	1111938917596090
F7C2A1	59780	5521333867345460	0	0.0016869666356473733	0.0201416	0.030212400000000004	1.19871e+11	0.26775317323972714	2280179186903320	2.47213e+09	152131518960	229.57	1.1342e+16	2.27673e+16	0.0023857310954034277	0.028484523887893933	0.042726785831840905	2.39742e+11	0.26775317323972714	2.28018e+16
F7C2A2	59780	5544034366697440	0	0.001622403955286049	0.232544	0.030212400000000004	1.76687e+10	1462906833382030	7056559291773460	3.38343e+08	0.0009012785322666667	59458.1	9608532694072300	9867677340506220	0.002294425677213283	0.328866878648489	0.042726785831840905	3.53374e+10	1.46291e+16	7056559291773460
F7C2A3	59780	5633266245221950	0	0.00174011972387086	0.0320435	0.0906372	1.49953e+10	0.846339513446238	1.27528e+16	3.00385e+09	0.000136918367064	10669.3	5.48042e+16	5720779749289250	0.002460900913651095	0.04531635228590228	0.1281803574955227	2.99906e+10	0.8463395134462377	1.27528e+16
F7C2A4	59780	5581636888610080	0	0.0017125579348444297	0.0253296	0.0311279	1.28363e+11	0.01982380457580686	1.45429e+16	2.62816e+09	1.61491e+11	2016.65	7963328182358620	1.40322e+16	0.002421922657806652	0.03582146384948555	0.044021498348193466	2.56727e+10	0.019823804575806743	1.45429e+16
F7C2A5	59780	5563287293447560	0	0.001515965092990967	0.123901	0.0430298	1.57805e+11	5571482465451480	1515900131869500	3.01307e+08	0.00025585763001666667	100762	633827869156112	4330320864370110	0.0021438983945920157	0.17522247459158885	0.06085332674620181	3.15611e+10	5.57148e+16	1.5159e+16
F7C2A6	59780	5574728460841500	0	0.001450212940715959	0.0253296	0.030212400000000004	1.26035e+10	0.08172235792836997	0.9813504796817094	2.45107e+08	152131518960	1551.08	6455704187089370	1.07456e+16	0.0020509108090894777	0.03582146384948555	0.042726785831840905	2.5207e+11	0.08172235792836915	0.9813504796817099
F7C2A7	59780	5.63807e+16	0	0.0013824085936935432	0.0717163	0.0393677	1.53693e+11	1.18907e+16	1852191899397610	2.88001e+09	8.57205e+10	12691.1	4.73633e+16	3.02984e+16	0.001955020981942526	0.1014221641032176	0.0556743352594353	3.07385e+10	1.18907e+16	1852191899397610
F7C2A8	59780	5622214905402860	0	0.0012927753050518572	0.0714111	0.0393677	1.41404e+11	0.4849161966966439	6872295325306460	2.63523e+08	8.49924e+06	48.1994	4400892822562920	4221072344219880	0.0018282603695053516	0.10099054612398134	0.0556743352594353	2.82807e+09	0.4849161966966443	6872295325306460
F7C2A9	59780	556064996108897	0	0.0013041185902977585	0.027465800000000002	0.0286865	1.25773e+11	0.08060678761312905	2.00729e+16	2.37964e+08	1.37153e+11	194.641	9665586218097420	1781863463108100	0.001844302197341972	0.038842506861426956	0.040568837357015795	2.51546e+10	0.08060678761312899	2.00729e+16
F7C2A10	59780	5547909071392570	0	0.001191666049029776	0.0897217	0.020752	1.3664e+11	2.45212e+16	5283850885443360	2.51397e+08	0.00013416639084816667	2701.57	6.19042e+16	4262370386017570	0.0016852702883574707	0.12688564497917013	0.02934775984636647	2.73279e+11	2452119077498860	5283850885443350
F5C3A1	59780	6085634835626790	0	0.0014859478192037474	0.175476	0.029907200000000002	5.80368e+11	9550875021805060	1870234332679140	1.00406e+10	0.0005131971095999999	183967	3.00196e+16	9640257909828380	0.002101447558896663	0.24816053907098123	0.042295167852604634	0.00011607356183756483	9550875021805070	1.87023e+16
F5C3A2	59780	5.8923e+16	0	0.0013346310888926064	0.050048800000000004	0.0897217	2.34598e+11	1.66713e+16	2269199081649590	4.20677e+09	0.00013416639084816667	35403.2	4.00379e+16	2164124885498110	0.0018874533866766955	0.07077969174049857	0.12688564497917013	4.69195e+10	1.66713e+16	2.2692e+16
F5C3A3	59780	5930332077460080	0	0.0017837418545667448	0.052795400000000006	0.0897217	2.52748e+11	1.44417e+16	2.20088e+16	4.74268e+08	0.00013416639084816667	3985.91	3458029084339440	1717621770952900	0.0025225919225008277	0.07466397071091252	0.12688564497917013	5.05496e+11	1.44417e+16	2.20088e+16
F5C3A4	59780	5790139177227650	0	0.001831100752877217	0.052795400000000006	0.0369263	1.84807e+11	0.0556692451020681	6208426093045090	3.63889e+09	4.64559e+11	838.582	1.74682e+16	5349148968610170	0.002589567518790545	0.07466397071091252	0.05222167426825763	3.69614e+10	0.055669245102067715	6208426093045100
F5C3A5	59780	5724148946856640	0	0.001958786614118434	0.0292969	0.0460815	1.67123e+09	0.8583062667270831	8928101153440620	3.4248e+09	3.53917e+11	791.445	2.11745e+16	6348788873416820	0.002770142595481164	0.04143207331548833	0.06516908227449578	3.34245e+09	0.8583062667270858	8928101153440620
F5C3A6	59780	576774579588478	0	0.002066991799397792	0.0338745	0.0393677	1.69238e+10	0.10124559251736796	2345377706372780	3.53266e+08	2.58303e+11	4422.39	9867292948206290	1.96457e+16	0.002923167836022326	0.047905777318607415	0.0556743352594353	3.38476e+10	0.10124559251736749	2.34538e+16
F5C3A7	59780	5700727871938080	0	0.002166722718032787	0.0238037	0.0189209	1.48523e+11	0.05292348181686103	0.3383178487362879	3.25779e+09	9.4436e+09	213.46	3436211187746640	2.41394e+16	0.0030642086537438626	0.033663515374660447	0.026758193392305098	2.97046e+11	0.052923481816860865	0.3383178487362897
F5C3A8	59780	5843612523498410	0	0.0022142501048009367	0.052490199999999994	0.09277339999999999	2.5911e+11	2.80763e+16	3572395802401520	5.13557e+08	0.00014344839579266664	6265.26	303545466436827	1353024511046920	0.003131422528695532	0.07423235273167623	0.1312014005074641	5.18219e+11	2.80763e+16	3.5724e+16
F5C3A9	59780	5839755359168060	0	0.0021832985564737375	0.052490199999999994	0.09277339999999999	2.25419e+11	1.72795e+16	3434202478775750	4.55138e+07	0.00014344839579266664	48003.1	4.13608e+16	2.25671e+16	0.0030876504292747598	0.07423235273167623	0.1312014005074641	4.50837e+10	1727946455476380	3.4342e+16
F5C3A10	59780	5857534627568080	0	0.0022171037922883914	0.059204099999999996	0.0460815	2.12946e+11	0.7419717799671848	1.09255e+16	4.3683e+09	5.84188e+10	15647.8	1.78069e+16	4581720908872460	0.003135458252243064	0.08372724116809295	0.06516908227449578	4.25892e+11	0.7419717799671833	1.09255e+16
F5C4A1	59780	5.82013e+16	0	0.00025050146160923383	0.032653800000000004	0.09887699999999999	1.92925e+10	1.29702e+16	2.26765e+16	3.22582e+09	0.00016294435215	25831.8	6315508408257910	5004083479239490	0.0003542625644020617	0.04617944682301858	0.1398331944067645	3.8585e+10	1.29702e+16	2.26765e+16
F5C4A2	59780	5808469356769600	0	0.0002817337267146203	0.028381299999999998	0.0628662	1.79715e+10	0.40777956493604056	5984974659675200	3.00842e+09	6.58693e+10	727.67	4067132048084640	2490339287448210	0.00039843165729773114	0.040137219377779525	0.08890623265485947	3.5943e+10	0.4077795649360401	5984974659675200
F5C4A3	59780	6002044422521770	0	0.0002238023826363332	0.072937	0.09796139999999999	2.98051e+11	0.7760472082929554	2.64812e+16	4.97577e+06	0.00015994059816599998	7061	2684507115798430	1.01528e+16	0.0003165043648157154	0.10314849459880644	0.13853834046905572	5.96101e+10	0.7760472082929546	2.64812e+16
F5C4A4	59780	5977741507298850	0	0.0002157314101371697	0.0558472	0.10497999999999999	2.81612e+10	2.30178e+16	3.73436e+16	4.70122e+09	0.00018368000666666663	8750.89	3.8175e+16	1.82278e+16	0.00030509028604585795	0.07897986766056272	0.14846413977792752	5.63225e+11	2.30178e+16	3734355995254140
F5C4A5	59780	5778107249119690	0	0.00020284130692539316	0.0317383	0.0228882	1.67633e+11	0.23370963321269447	1017559739531410	2.80069e+08	1.67887e+10	232.691	8090903407158700	1.51029e+16	0.00028686092726337454	0.044884734306666	0.03236880285830788	3.35266e+11	0.23370963321269422	1.01756e+16
F5C4A6	59780	5.87737e+16	0	0.00017792390759451324	0.0317383	0.108643	2.96343e+10	5127726584999390	8883983053469920	4.94424e+08	0.00019672169081666666	223239	3.01857e+16	9925833495158750	0.0002516224031905779	0.044884734306666	0.1536444040569002	5.92686e+10	5127726584999390	888398305346993
F5C4A7	59780	5.85145e+16	0	0.0001594591599698896	0.0668335	0.0314331	2.08023e+11	0.8611391955762961	1.51913e+16	3.47123e+09	7.44453e+10	20525.6	3201693625275690	1.29012e+16	0.00022550930667403885	0.09451684212086225	0.04445311632742974	4.16046e+10	0.8611391955762961	1.51913e+16
F5C4A8	59780	585142696071364	0	8.72084e+10	0.029602099999999996	0.038147	2.01265e+11	0.3321975571951828	4966101770970080	3.35563e+08	2.42532e+11	786.899	1273642690387700	2.28945e+16	0.00012333126841630593	0.04186369129472459	0.05394800476384646	4.02531e+10	0.3321975571951833	4966101770970080
F5C4A9	59780	583303643679813	0	2.6694e+10	0.040588400000000004	0.037536599999999996	1.91681e+10	0.29453293192313895	4318443634453150	3.19474e+09	2.7457e+11	645.596	1414493924702940	2.98287e+16	3.7751e+11	0.05740066575502414	0.05308476880537392	3.83361e+11	0.29453293192313873	4318443634453140
F5C4A10	59780	5891203023021710	0	7.74068e+10	0.0765991	0.037536599999999996	2.64496e+11	2.45545e+16	3542841048227490	4.40919e+08	9.77904e+10	7302.15	2.47809e+16	7060240755527610	0.00010946980857407127	0.10832748608557295	0.05308476880537392	5.28991e+10	2455448869221280	3.54284e+16
F2C3A1	59780	6009637142106850	0	0.0015373805884242222	0.152893	0.11108399999999999	4.1036e+11	270086044668766	1.08668e+16	7.23314e+08	0.0003896044908166667	530864	3871470205093960	1.73179e+16	0.002174184478678664	0.21622335419190963	0.15709649936265288	8.2072e+10	2.70086e+16	1.08668e+16
F2C3A2	59780	5972152476095310	0	0.0016180289971562394	0.181274	0.11108399999999999	3.44991e+10	2.04916e+16	1.11107e+16	6.1861e+08	0.0005476710512666666	382404	5273026016751350	3.49801e+16	0.0022882385520912917	0.25636014930562045	0.15709649936265288	6.89983e+10	2.04916e+16	1.11107e+16
F2C3A3	59780	5826620642935420	0	0.0017153401557544329	0.0476074	0.104065	2.1421e+10	1.15291e+16	2.48777e+16	4.0605e+08	0.0001804920704166667	3277.97	5.358e+16	4241305367027990	0.002425857312351097	0.06732703074932089	0.14717013436835616	4.28419e+10	1.15291e+16	2.48777e+16
F2C3A4	59780	5776309294778640	0	0.001778208011793242	0.0814819	0.0378418	2.29783e+10	2.51512e+16	4254987944580870	4.35665e+09	0.00011065500046016666	7161.97	2.86586e+16	9384151929349830	0.0025147658869984994	0.1152328080679283	0.053516386784610195	4.59565e+11	2515116420531640	4.25499e+16
F2C3A5	59780	5705045033044760	0	0.0018483913086985617	0.032958999999999995	0.11566199999999999	1.86011e+11	3.05938e+16	5919541573081290	3.66955e+09	0.00022296163739999995	5448.01	600601095123703	4296400000190750	0.0026140200573340606	0.04661106480225484	0.1635707690511969	3.72022e+11	3059376776040310	5919541573081300
F2C3A6	59780	5794510138070050	0	0.0019305457965540316	0.0317383	0.09185789999999999	2.02191e+10	1.66591e+16	2041981090821800	3.99096e+08	0.00014063122987349998	2304.76	4433767300523460	3.07423e+16	0.002730204048269081	0.044884734306666	0.12990668799111152	4.04381e+11	1.66591e+16	2.04198e+16
F2C3A7	59780	5784357203047170	0	0.0018892669029274005	0.0631714	0.141602	2.40009e+10	4278562665091430	8791498891134730	4.59496e+09	0.00033418544006666673	134263	511759621681517	3.36991e+16	0.002671826877062544	0.08933785063409574	0.20025546885915502	4.80017e+10	4278562665091430	8791498891134730
F2C3A8	59780	5661917035028070	0	0.002018080897909	0.025024400000000002	0.10986300000000002	1.82812e+10	3325135885366000	5375370177345260	3.72559e+08	0.00020116464615000006	4675.7	5219524329463950	3.58181e+16	0.0028539973757889807	0.035389845870249285	0.15536974460299538	3.65624e+10	3.32514e+16	5375370177345260
F2C3A9	59780	5.6723e+16	0	0.002133979325861493	0.0561523	0.0860596	1.6982e+11	1.63875e+16	1.96601e+16	3.58926e+09	0.00012343757920266668	15491.2	4.60887e+16	3.45849e+16	0.003017902504457117	0.07941134421844276	0.12170665349240362	3.3964e+10	1.63875e+16	1.96601e+16
F2C3A10	59780	562998470581811	0	0.002275254577333557	0.0292969	0.0424194	1.46939e+10	0.5706873876515441	5241354246841030	3.31175e+09	299900916060	4375.54	1.12494e+16	2.4879e+16	0.0032176958811165795	0.04143207331548833	0.059990090787729274	2.93879e+11	0.5706873876515433	5241354246841030
[truncated: 5,000 more columns]
