# Supplementary material for: Detection of Different Hosts From a Distance Alters the Behaviour and Bioelectrical Activity of Cuscuta racemosa
Source: Front Plant Sci. 2021 Mar 18;12:594195. doi: 10.3389/fpls.2021.594195 (PMC8012508; doi:10.3389/fpls.2021.594195)
Supplement: Supplementary file 7 [file Table_2.XLSX]

## Sheet: Features_CB-after
sample	nobs	entropy	class	fft_mean	fft_max	fft_min	fft_variance	fft_skewness	fft_kurtosis	psd_mean	psd_max	psd_variance	psd_skewness	psd_kurtosis	cwt_mean	cwt_max	cwt_min	cwt_variance	cwt_skewness	cwt_kurtosis	Coluna1	Coluna2	Coluna3	Coluna4	Coluna5	Coluna6	Coluna7	Coluna8	Coluna9	Coluna10	Coluna11	Coluna12	Coluna13	Coluna14	Coluna15	Coluna16	Coluna17	Coluna18	Coluna19	Coluna20	Coluna21	Coluna22	Coluna23	Coluna24	Coluna25	Coluna26	Coluna27	Coluna28	Coluna29
F7C3D1	60205	6648945311440240	1	0.0018572055819948508	0.184021	0.050048800000000004	6.89471e+10	1920580853965800	2.06606e+16	1.20659e+10	0.0005643954740166666	32455.3	4057135386906850	270345476171747	0.0026264853221721353	0.26024499396145934	0.07077969174049857	0.00013789410152490416	1.92058e+16	2.06606e+16
F7C3D2	60205	6867862682096730	1	0.0018812626654098501	0.259705	0.050048800000000004	0.00010078834453979728	3.68295e+16	6200932501035360	1.73876e+10	0.0011241114504166668	1.88801e+06	479555153056352	2840799852485250	0.0026605071758087676	0.3672783332161047	0.07077969174049857	0.00020157668907959457	3.68295e+16	6200932501035360
F7C3D3	60205	6.82423e+16	1	0.001974227173324475	0.259705	0.0598145	9.72763e+10	3448780580381770	5732930522988120	1.6862e+10	0.0011241114504166668	1.63625e+06	5117711841757260	3.35235e+16	0.0027919788437209716	0.3672783332161047	0.0845904771265655	0.0001945526545758516	3.44878e+16	5732930522988110
F7C3D4	60205	6674810936881490	1	0.0018838732649946017	0.343018	0.048217800000000005	0.00011540113712126707	930550302961948	2.08378e+16	1.98247e+09	0.0019610224720666663	802837	45072692001061	2.3768e+16	0.0026641991211474496	0.48510070773809433	0.06819026670779343	0.00023080227424253415	930550302961948	208378116121269
F7C3D5	60205	6600339072834380	1	0.0019488824360933473	0.09033200000000001	0.067749	6.99772e+10	1.06673e+16	1153428756588850	1.22957e+10	0.0001359978370666667	200568	1.18303e+16	1.92738e+16	0.0027561359725939293	0.12774873951628643	0.09581155463721483	0.00013995437778764155	1.06673e+16	1.15343e+16
F7C3D6	60205	6691051012607720	1	0.0020634405471472474	0.10986300000000002	0.067749	7.91498e+09	1.30826e+16	1.32348e+16	1.39011e+09	0.00020116464615000006	289976	1.64675e+16	4144973604810690	0.002918145606926197	0.15536974460299538	0.09581155463721483	0.000158299675176945	1.30826e+16	1.32348e+16
F7C3D7	60205	6651725139560450	1	0.0021370720148990944	0.12329100000000001	0.0805664	8.72715e+10	2717438021084520	2.32065e+16	1.53062e+10	0.00025334451135	59030.5	1.58755e+16	3.23357e+16	0.003022276227238297	0.17435980431854128	0.11393809555157573	0.00017454290338197401	2717438021084520	2.32065e+16
F7C3D8	60205	6665055210421200	1	0.0021649665073664977	0.269165	0.0778198	0.00012490574346338035	6435609559844080	1.03046e+16	2.15985e+09	0.0012074966204166664	477496	3404161243490840	1.42089e+16	0.003061724996801213	0.3806567935161541	0.11005381658116178	0.0002498114869267607	643560955984409	1.03046e+16
F7C3D9	60205	6496205928586080	1	0.0021417102121916785	0.226746	0.0701904	7.54945e+10	6160483283503380	1.25037e+16	1.33467e+10	0.0008568958086	2.11119e+06	4201239530148300	198521854427767	0.003028835628754431	0.32066726841384985	0.0992642156283925	0.0001509890564866925	6160483283503390	1.25037e+16
F7C3D10	60205	6665759625022120	1	0.002255599130869529	0.17028800000000002	0.0488281	9.10847e+10	3.55539e+16	3.95319e+16	1.60285e+10	0.0004833000490666668	1.03972e+06	2.67454e+16	9080663340445970	0.003189898882152654	0.24082359910938966	0.06905336124490973	0.0001821693345465601	3.55539e+16	3953194346065670
F6C2D1	60205	6322562968915180	1	0.0008541932028070758	0.06530760000000001	0.0772095	4.4597e+10	0.6893036997436929	1243057080414980	7.55432e+08	9.93551e+06	7813.65	1626483011360490	3666857844115360	0.0012080116122966786	0.09235889364603717	0.1091907220440455	8.9194e+10	0.689303699743693	1.24306e+16
F6C2D2	60205	6740143725466330	1	0.00021916082727348226	0.06530760000000001	0.0610352	6.98985e+09	0.56504562596192	3.55897e+16	1.16576e+10	71084710296	7628.45	958097968417531	1.5169e+16	0.00030994021427106593	0.09235889364603717	0.08631680762215434	0.0001397969496328398	0.5650456259619202	3.55897e+16
F6C2D3	60205	6898144625526510	1	0.000750249535055228	0.144958	0.061645500000000006	0.00011210617021991371	2.03826e+16	2.92195e+16	1.87779e+10	0.00035021369606666664	1.11074e+06	2.30402e+16	6184740747369060	0.0010610130676392123	0.20500156957447913	0.08717990215927064	0.00022421234043982745	2.03826e+16	2.92195e+16
F6C2D4	60205	7136068994599810	1	6.41274e+10	0.14679	0.0814819	0.00013434606360402082	0.19346939769813778	1.08832e+16	2.23913e+10	0.000359121735	64612.1	2.30096e+16	8028431149163830	9.06898e+10	0.20759240882074664	0.1152328080679283	0.00026869212720804163	0.19346939769813806	1.08832e+16
F6C2D5	60205	7254379997317790	1	0.0007082430067934552	0.146484	0.0872803	0.0001555856342698972	1.09875e+16	8823586548689320	2.60141e+10	0.00035762603760000004	74542.8	1.96759e+16	6149339008385850	0.0010016068656632053	0.20715965947066048	0.12343298398799246	0.0003111712685397944	1.09875e+16	8823586548689330
F6C2D6	60205	6636530736251100	1	0.002673538987127315	0.0756836	0.0561523	6.30444e+10	0.2585078223469142	7124432546659800	1.16985e+10	9.54668e+10	101900	1.22629e+16	2.28241e+16	0.0037809550951286765	0.10703277356922039	0.07941134421844276	0.00012608871881712407	0.25850782234691444	7124432546659800
F6C2D7	60205	6988030551343850	1	0.0009274293401544722	0.08636469999999999	0.262146	0.000160564760105822	5148464363764290	9321394668188270	2.69037e+09	0.0011453420885999999	671213	3037286400308410	1.07407e+16	0.001311583150989185	0.12213813005028364	0.3707304285218574	0.0003211295202116441	5.14846e+16	9321394668188270
F6C2D8	60205	7097847109376410	1	0.0008920633804002993	0.0875854	0.062255899999999996	0.00010928935572643887	0.2532462542006163	2758648662117340	1.83472e+10	0.00012785337155266666	16171.5	103541442921576	1873614829936830	0.0012615681310584924	0.12386446054587248	0.08804313811774317	0.00021857871145287776	0.25324625420061664	2758648662117340
F6C2D9	60205	7310802129744360	1	0.0011276171837388922	0.109253	0.0473022	0.00015362005591891637	0.29700318902166384	3.32867e+16	2.58148e+08	0.00019893696681666666	358560	1.29538e+16	2727578053205290	0.0015946915144084957	0.15450707432994776	0.06689541277008462	0.00030724011183783274	0.2970031890216637	3328665035708070
F6C2D10	60205	698859528229913	1	0.00265453043370152	0.302429	0.0738525	0.000129567157084947	5.74584e+16	1.37777e+16	2.27686e+09	0.0015243883340166668	627820	4793475589192030	2.48169e+16	0.0037540729410728236	0.4276991934549328	0.10444320711515902	0.00025913431416989404	5745838429656010	1.37777e+16
F7C2D1	60205	5948244440192830	1	0.003778416808770036	0.036621100000000004	0.0747681	2.54952e+11	1.74877e+16	1542922600316980	6.62853e+08	9.31711e+10	4496.45	2077550934663580	6323964479529030	0.005343488295261054	0.051790056289021356	0.10573806105286782	5.09904e+10	1.74877e+16	1542922600316980
F7C2D2	60205	6614707495820420	1	0.001755471942064613	0.0393677	0.0747681	6.00363e+10	0.6540127680150545	4819335146250260	1.05195e+10	9.31711e+10	7626.44	1.42814e+16	2.92318e+16	0.002482612228833212	0.0556743352594353	0.10573806105286782	0.0001200725088525051	0.6540127680150547	4819335146250260
F7C2D3	60205	6931712093448600	1	0.0004364111050743294	0.0509644	0.193481	0.00011162264458752792	2.64494e+16	2.97037e+16	1.86352e+08	0.0006239149560166666	1.08236e+06	3967499705015320	1.9091e+16	0.0006171785035663461	0.07207454567820737	0.2736234542615088	0.00022324528917505584	2.64494e+16	2.97037e+16
F7C2D4	60205	660677077347357	1	0.0012487446294992116	0.0689697	0.0808716	5.59489e+10	0.008746598196199454	3115036785120650	9.58455e+08	0.000109003594776	4549.57	1929424062389160	7529323750001620	0.0017659915909783498	0.09753788513280365	0.114369713530812	0.00011189770926974454	0.008746598196199672	3115036785120650
F7C2D5	60205	6521396524859610	1	0.0004999754219250895	0.0689697	0.0512695	4.86642e+11	0.401472353008315	1.68617e+16	8.15223e+07	7.92803e+06	2362.65	1.3589e+16	3.95561e+16	0.0007070720225396717	0.09753788513280365	0.0725060222360874	9.73284e+09	0.4014723530083143	1.68617e+16
F7C2D6	60205	6623291546964120	1	0.0005765265135619966	0.0518799	0.0942993	9.39579e+10	3.22972e+16	2.46601e+16	1.57148e+09	0.0001482059663415	67295	1.16699e+16	1.48837e+16	0.0008153316145470512	0.07336925819455994	0.1333593489822892	0.0001879158439664018	322972084550818	2.46601e+16
F7C2D7	60205	6.32259e+16	1	0.0010938477529441077	0.037231400000000005	0.0292969	3.63545e+11	0.10520639081520446	1203122608149000	6.25841e+08	2.3103e+11	11962.3	5126150829925770	4428706544177180	0.0015469343273848916	0.05265315082613766	0.04143207331548833	7.27091e+10	0.10520639081520425	1203122608149000
F7C2D8	60205	6430060124605660	1	0.001016951942164272	0.0506592	0.0292969	4.24253e+11	0.14384256401091233	1.67519e+16	7.24313e+08	427726	18413	7894481980029760	1365411008489740	0.001438187228890373	0.0716429276989711	0.04143207331548833	8.48505e+10	0.14384256401091192	1675188820850830
F7C2D9	60205	6535394033343260	1	0.00037017997217839036	0.0286865	0.0875854	5.07529e+10	0.1416507233924499	3.75845e+16	8.48151e+07	0.00012785337155266666	4148.98	2.23854e+16	9164551404252850	0.0005235135371735747	0.040568837357015795	0.12386446054587248	0.00010150570520555859	0.14165072339244988	3.75845e+16
F7C2D10	60205	6721752753616210	1	0.00027860917588240215	0.0305176	0.06530760000000001	7.73268e+10	1.16873e+16	3.49295e+16	1.29005e+10	71084710296	937.607	554470253369638	4509518734990530	0.00039401287513448366	0.04315840381107717	0.09235889364603717	0.00015465356347639945	1168730946551570	3.49295e+16
F4C4D1	60205	6217834121309590	1	0.0003851282607756831	0.088501	0.108643	6.06704e+11	4254754460129500	514220181042935	1.01363e+09	0.00019672169081666666	55491.9	1699698633142240	3235018976485390	0.0005446536096421331	0.12515931448358128	0.1536444040569002	0.00012134075229075825	4254754460129510	5142201810429350
F4C4D2	60205	6381276273231640	1	0.00021961718853915794	0.062255899999999996	0.108643	6.54879e+10	3.99785e+16	4329966680193030	1.09225e+10	0.00019672169081666666	5345.09	1.7408e+16	339871902135844	0.0003105856065623263	0.08804313811774317	0.1536444040569002	0.00013097574757058736	3997850533358180	4329966680193030
F4C4D3	60205	6449457766855830	1	0.0008996059417988541	0.0820923	0.0402832	4.42386e+10	0.13705122569434708	3.0011e+16	7.50786e+08	0.00011231909532150002	27181.5	1.97402e+16	9209019537080660	0.0012722349236833602	0.11609604402640085	0.056969047775787866	8.84772e+10	0.13705122569434677	3.0011e+16
F4C4D4	60205	6478502727600490	1	0.0012325191115521968	0.050048800000000004	0.053710900000000006	4.79828e+10	0.32760175808924863	3.99836e+16	8.25018e+08	4.8081e+10	3768.01	9191112881539350	1.30553e+16	0.0017430452434411547	0.07077969174049857	0.07595868322726508	9.59656e+10	0.3276017580892485	3998362302510790
F4C4D5	60205	6395495588393050	1	0.0016063841061041443	0.05767819999999999	0.053710900000000006	4.86503e+11	0.07078876345702328	8997230795627380	8.53833e+08	5.54462e+11	7412.48	1.09139e+16	1.51093e+16	0.0022717701892330613	0.08156929269326785	0.07595868322726508	9.73007e+10	0.07078876345702345	8997230795627380
F4C4D6	60205	6455251283462830	1	0.0015225943792708245	0.05767819999999999	0.0634766	5.17394e+10	0.37989766278238557	8685727450966950	9.00946e+08	6.71546e+10	8318.24	1094314247725130	149649473234258	0.0021532736211578446	0.08156929269326785	0.089769468613332	0.00010347870396783392	0.3798976627823855	8685727450966950
F4C4D7	60205	6588230324019120	1	0.0017411267955319324	0.0842285	0.09643550000000001	5.90285e+10	0.2237003683792094	1.0519e+16	1.03432e+09	0.00015499676100416668	125118	1.89385e+16	4928476953144660	0.0024623251280524667	0.11911708703834224	0.13638039199423063	0.00011805704596609008	0.22370036837920845	1.0519e+16
F4C4D8	60205	6933579301575910	1	0.001166683843202392	0.140991	0.673523	0.0007022236012428361	1.45747e+16	3148712120557200	1.17262e+11	0.0075605538588166665	4.30529e+08	2.77852e+16	8429137003248690	0.0016499401140583883	0.19939138437254506	0.9525053611702141	0.0014044472024856722	1.45747e+16	3.14871e+16
F4C4D9	60205	6720453036221260	1	0.00023595435020347163	0.057983400000000004	0.09613039999999999	8.31248e+10	2.0648e+16	1735063524840370	1.38632e+10	0.00015401756340266664	36735.3	1.54118e+16	2.80768e+16	0.00033368984215867995	0.08200091067250413	0.13594891543635057	0.00016624967299853498	2.0648e+16	1735063524840370
F4C4D10	60205	6808783559238010	1	0.0010696636867203724	0.0531006	0.06927489999999999	7.96036e+09	0.5128239048749804	3023164953201440	1.34577e+10	7.99835e+10	9375.72	7806305583634770	1.04127e+16	0.0015127328929379561	0.07509558869014878	0.0979695031120399	0.0001592071044216298	0.5128239048749805	3.02316e+16
F8C3D1	60205	6631618133079000	1	0.0012332388628187026	0.285645	0.5999760000000001	0.0002076433109770345	1.2456e+16	5070211053042150	3.48601e+09	0.005999520009600001	6.04552e+06	558577486535155	3.62076e+16	0.0017440631254437827	0.4039630330240627	0.8484941962983602	0.00041528662195406904	1.2456e+16	5070211053042150
F8C3D2	60205	655510819817918	1	0.0009673827608338179	0.067749	0.0939941	6.1036e+10	0.7976910189829558	1.10051e+16	1.03285e+10	0.00014724818058016665	131125	1.54678e+16	3.63155e+16	0.0013680858203771135	0.09581155463721483	0.13292773100305294	0.00012207194444380877	0.797691018982956	1.10051e+16
F8C3D3	60205	6774743763200390	1	0.0001812602614400796	0.373535	0.280457	0.00017273205094879272	737395424330534	2.25882e+16	2.87937e+09	0.002325473270416667	1.892e+06	3761268102896160	1.61139e+16	0.00025634072004785384	0.5282582630210341	0.39662609306247115	0.0003454641018975855	7373954243305340	2.25882e+16
F8C3D4	60205	6716717575438290	1	0.0032082364029897854	0.373535	0.12145999999999998	0.00014253636746551049	1.04059e+16	2783950153230130	2.54711e+10	0.002325473270416667	1.64714e+07	4315340379089700	2.05131e+16	0.004537131432407229	0.5282582630210341	0.1717703792858361	0.00028507273493102097	1.04059e+16	2783950153230130
F8C3D5	60205	6893947168389230	1	0.00234435132675027	0.11871300000000001	0.12145999999999998	9.6297e+10	0.5219229665174295	1474249053611650	1.69652e+10	0.0002458755266666666	449984	1.88483e+16	463208521008209	0.003315413441257592	0.16788553462999725	0.1717703792858361	0.0001925940336045277	0.5219229665174296	1.47425e+16
F8C3D6	60205	7003898454293050	1	0.004053427068250144	0.11871300000000001	0.09094239999999999	0.0001107919203975243	0.808590756249608	1.07851e+16	2.12034e+09	0.00023487960615000005	49861.8	1.4875e+16	2972057838755450	0.005732411534009568	0.16788553462999725	0.12861197547475894	0.00022158384079504865	0.8085907562496085	1078510094220110
F8C3D7	60205	6948753584887010	1	0.0026397290816377377	0.0866699	0.18951400000000002	0.00011327920850583956	1.94031e+16	3159975855757670	2.00409e+09	0.0005985926032666668	1.1378e+06	3.18791e+16	1.33353e+16	0.003733140668242764	0.1225697480295199	0.2680132690595748	0.00022655841701167917	1.94031e+16	3159975855757670
F8C3D8	60205	7113295702957510	1	0.0024588741360352137	0.08514400000000001	0.18951400000000002	0.00013234787334232752	1.56449e+16	2.04882e+16	2.30653e+10	0.0005985926032666668	1.03797e+06	3.40021e+16	1.53607e+16	0.003477373151349425	0.12041179955469483	0.2680132690595748	0.00026469574668465504	1.56449e+16	2.04882e+16
F8C3D9	60205	6.84948e+16	1	0.0032739300177393902	0.116882	0.10345499999999999	8.49331e+10	0.6875196430592769	8017014797416260	1.59417e+10	0.00022769003206666666	19125.6	2446762717372940	9317810039180380	0.004630036233347434	0.1652961095972921	0.14630746409530854	0.00016986625723397516	0.6875196430592778	801701479741626
F8C3D10	60205	7233805183078390	1	0.0016598513024831825	0.07110599999999999	0.10650599999999999	0.0001505682943579865	0.29228478698062205	4301712841625150	2.55535e+07	0.00018905880059999998	39149	8604413995951920	1.32045e+16	0.0023473842234943624	0.10055906956610129	0.15062222967410885	0.000301136588715973	0.2922847869806216	4301712841625150
F3C3D1	60205	6311548381979310	1	0.0019642464998089857	0.023193400000000003	0.0457764	3.57866e+10	0.09060257441321759	1.29343e+16	6.60739e+08	349246	13673.5	660727942171207	1.01438e+16	0.0027778640398737494	0.03280042083754415	0.06473760571661576	7.15733e+10	0.09060257441321758	1293431396225530
F3C3D2	60205	6977731813173030	1	0.003382861258965202	0.168762	0.0967407	0.00017837342928017248	1.22123e+16	3553701871096260	3.16357e+10	0.0004746768774	3230.82	1.60499e+16	3215190907531470	0.004784088272055113	0.23866550921320828	0.13681200997346687	0.000356746858560345	1.22123e+16	355370187109626
F3C3D3	60205	7226832370592890	1	0.0017842028023918276	0.168762	0.0967407	0.00021275369302543485	0.5740030062797641	2.3405e+16	3.59889e+10	0.0004746768774	323705	1.5932e+16	3187231330885270	0.0025232438011666067	0.23866550921320828	0.13681200997346687	0.00042550738605086976	0.5740030062797641	2.3405e+16
F3C3D4	60205	7.35809e+16	1	0.0017779730340337187	0.049743699999999995	0.088501	0.00017584946390166033	0.529039523692106	1.43096e+16	2.98346e+10	0.00013054045001666665	276510	3.80687e+16	3.17587e+16	0.002514433578264125	0.07034821518261852	0.12515931448358128	0.0003516989278033207	0.529039523692106	1.43096e+16
F3C3D5	60205	7501145319388490	1	0.00283119814266257	0.184937	0.126038	0.00023353971368385821	0.18932595897632717	1.35413e+16	4.02586e+10	0.0005700282328166666	2.39656e+06	2.13425e+16	5845322022537880	0.004003918811118923	0.26154041358459307	0.1782446489743802	0.00046707942736771643	0.1893259589763271	1.35413e+16
F3C3D6	60205	7.35279e+16	1	0.0005926459373640063	0.050048800000000004	0.123901	0.00016560284535238934	0.7793536923452591	2.41913e+16	2.76586e+10	0.00025585763001666667	326347	2.18381e+16	7599382366338410	0.0008381279223054928	0.07077969174049857	0.17522247459158885	0.0003312056907047787	0.7793536923452589	2.41913e+16
F3C3D7	60205	7.73616e+16	1	0.0007552675407856489	0.151367	0.239258	0.00027822424003575656	0.4904893440670515	3898533481280940	4.6465e+08	0.0009540731760666666	1.25097e+06	3.17736e+16	1838082007886940	0.0010681095993992397	0.2140652642957283	0.338361908506262	0.0005564484800715132	0.4904893440670522	3898533481280940
F3C3D8	60205	773231150092874	1	0.0032339001813636746	0.057373	0.0634766	0.0002765795751088048	0.3760153567937224	0.5346182400036077	4.78388e+09	6.71546e+10	28136.6	2.18884e+16	8931579735919830	0.00457342549584532	0.08113767471403159	0.089769468613332	0.0005531591502176096	0.37601535679372244	0.5346182400036068
F3C3D9	60205	7752603251692420	1	0.004654649220463417	0.0601196	0.049438499999999996	0.0002651299502857232	0.12059191564167468	0.21177457050339488	4.77986e+10	6.02394e+11	52261.5	280567735162507	1039462564492610	0.006582668055668717	0.08502195368444554	0.06991659720338225	0.0005302599005714463	0.12059191564167479	0.21177457050339576
F3C3D10	60205	7208915380897250	1	0.0010737391167677103	0.0613403	0.0360107	0.00014822183981216228	104293032177321	2.22675e+16	2.48954e+09	6.27105e+10	282293	4293035621413710	2.25961e+16	0.0015184964213834043	0.08674828418003437	0.050926820330548815	0.0002964436796243246	104293032177321	2.22675e+16
F7C4D1	60205	6765119474798810	1	0.0012806433493729758	0.102234	0.0521851	8.67015e+10	1232682317908820	6757326004819290	1.47234e+09	0.00017419651260000001	19859.9	1.4913e+16	4138479795043180	0.001811103193246168	0.144580709335651	0.0738008761737962	0.00017340302661840687	1232682317908820	6757326004819290
F7C4D2	60205	7.58271e+16	1	0.0037394111342247322	0.23162800000000003	0.474854	0.0011127930025648046	5101477420545770	6523787864476410	1.87793e+11	0.0037581053552666666	2.23582e+08	1.56231e+16	2.88404e+16	0.0052883259413095745	0.32757145902535534	0.6715449669471137	0.0022255860051296093	5101477420545770	6523787864476410
F7C4D3	60205	7496977812548310	1	0.0016447560420729179	0.0726318	0.0765991	0.00020734592609903505	0.655480725928141	2.6231e+16	3.5008e+10	9.77904e+10	52256.3	4944186300270840	3526109912277670	0.002326036301494613	0.10271687661957017	0.10832748608557295	0.0004146918521980702	0.6554807259281404	2623100029215100
F7C4D4	60205	7215873758385620	1	0.0017192591538742628	0.08117680000000001	0.029907200000000002	0.00012628953016715987	0.48995021384368226	0.7390794849842153	2.15405e+08	0.00010982788097066669	138778	6384310508348890	9143587142036950	0.0024313996126430755	0.11480133151004827	0.042295167852604634	0.00025257906033431974	0.4899502138436825	0.7390794849842135
F7C4D5	60205	6579616576748510	1	0.0013957290155967113	0.08117680000000001	0.0753784	5.39342e+10	0.3237646008934421	5235303790491250	9.31357e+07	0.00010982788097066669	576.41	2017905444827240	6348035225470780	0.0019738589032545183	0.11480133151004827	0.1066011555899841	0.00010786846658403731	0.323764600893442	5235303790491240
F7C4D6	60205	6275334111033930	1	0.0008307848691138608	0.048217800000000005	0.0753784	3.4811e+10	0.07468748391074817	4727772975666190	5.91677e+08	9.46984e+10	2305.47	2588154247797360	117357350862044	0.001174907229315179	0.06819026670779343	0.1066011555899841	6.9622e+10	0.07468748391074763	47277729756662
F7C4D7	60205	6152419227559430	1	0.00047718037852337856	0.0469971	0.027770999999999997	2.90683e+10	0.38013455092889115	308569136493315	4.88259e+08	3.68121e+06	11694.3	1.44822e+16	3481673607719110	0.0006748349630060891	0.06646393621220459	0.03927412484066322	5.81367e+10	0.38013455092889087	308569136493315
F7C4D8	60205	6335521372162040	1	4.74352e+10	0.06530760000000001	0.11993399999999999	4.99084e+11	1.2866e+16	2187843821426140	8.3183e+07	0.00023973607259999993	16545.3	1.97787e+16	5928250322682430	6.70835e+10	0.09235889364603717	0.16961228938965478	9.98167e+09	1.2866e+16	2.18784e+16
F7C4D9	60205	629353537707396	1	4.66495e+11	0.0546265	0.0393677	3.56924e+10	0.21658524640653337	3.22365e+16	5.94899e+08	4.97342e+11	18461.7	136819587754095	3284192289626630	6.59724e+10	0.07725353716497388	0.0556743352594353	7.13847e+10	0.2165852464065335	3.22365e+16
F7C4D10	60205	6402878145030580	1	0.0009710425112033886	0.028991700000000002	0.0363159	3.98152e+10	0.029041526209904953	0.6789527531519659	6.79291e+08	2.19807e+11	12134.9	3.81572e+16	2.52793e+16	0.0013732614889846605	0.041000455336252066	0.051358438309785086	7.96304e+09	0.029041526209904998	0.6789527531519655
F2C2D1	60205	5.77224e+16	1	0.00034818577227804993	0.142822	0.23590100000000003	3.65546e+10	7.28333e+16	3.84827e+16	6.11254e+08	0.0009274880300166669	1.44207e+06	5204511965537120	3.12645e+16	0.0004924090413809684	0.2019808094052502	0.33361439357737555	7.31092e+10	7283330898841210	3848266299584480
F2C2D2	60205	5.78435e+16	1	9.55243e+10	0.142822	0.23590100000000003	3.62828e+11	7.30124e+16	3919585671533050	6.04855e+08	0.0009274880300166669	143891	522112267935939	3140300710007850	0.00013509170261120863	0.2019808094052502	0.33361439357737555	7.25656e+10	7301244697955170	3919585671533050
F2C2D3	60205	5810514649485470	1	8.15897e+09	0.0488281	0.0799561	1.98712e+11	0.8157971348736563	1823682417884870	3.31291e+09	0.00010654963212016666	2226.32	3816869609646040	2.03076e+16	0.00011538525823457989	0.06905336124490973	0.11307500101445944	3.97423e+10	0.8157971348736549	1823682417884870
F2C2D4	60205	5896943670258190	1	0.0005052724053151731	0.0628662	0.0637817	2.13981e+10	0.6461387203964718	1125419851788080	3.60883e+09	6.78018e+10	16559.1	3.2523e+16	1.40547e+16	0.0007145630882895934	0.08890623265485947	0.09020094517121204	4.27961e+10	0.6461387203964719	1.12542e+16
F2C2D5	60205	6233747199170180	1	0.0009346932137031808	0.177307	0.105896	0.00014600353116428963	7185923570615110	8314983889229370	2.44791e+10	0.0005239628708166666	491173	1.49851e+16	2.48412e+16	0.0013218558194771318	0.2507499641036864	0.14975955940106128	0.0002920070623285793	7185923570615110	831498388922938
F2C2D6	60205	610098806495705	1	6.47e+10	0.0613403	0.045471199999999996	3.17483e+11	0.7467602840361361	108136323212658	5.29199e+08	6.27105e+10	35781.3	1.59726e+16	3.60807e+16	9.14996e+09	0.08674828418003437	0.06430598773737947	6.34965e+10	0.7467602840361359	1.08136e+16
F2C2D7	60205	6035720759666730	1	0.0006244990171746533	0.0488281	0.0436401	2.65335e+10	0.9416954004591702	5290308042761580	4.48718e+09	3.97364e+11	13478.8	1.24735e+16	2421860292749750	0.0008831749797770631	0.06905336124490973	0.06171642128331811	5.3067e+11	0.9416954004591711	5290308042761580
F2C2D8	60205	5934210494228090	1	0.00044709620396976996	0.0509644	0.0488281	2.87712e+11	1984619420968420	1760023704099150	4.82843e+08	4.32895e+10	4361.03	1.26248e+16	1.80446e+16	0.0006322895153395763	0.07207454567820737	0.06905336124490973	5.75423e+10	1.98462e+16	1.76002e+16
F2C2D9	60205	5923902085881920	1	0.0001597731377626443	0.043335000000000005	0.0488281	2.1314e+11	0.0035502989560671533	3.53815e+16	3.55652e+08	3.97364e+11	699.516	1.78005e+16	5782808745415260	0.00022595333832683645	0.061284944725438086	0.06905336124490973	4.26279e+08	0.0035502989560669634	3.53815e+16
F2C2D10	60205	5996651558274890	1	2.38798e+11	0.043335000000000005	0.032958999999999995	2.37419e+10	0.24225115737284908	2.58326e+16	3.95701e+08	312987037500	716.893	955017567326583	1.81474e+16	3.37711e+10	0.061284944725438086	0.04661106480225484	4.74838e+09	0.24225115737284894	2583263833437070
F1C3D1	60098	6403055435027350	1	0.0005523916581250623	0.10040299999999999	0.19256600000000001	0.00016445408327087101	4958656435243440	8627952469708670	2.74594e+09	0.0006180277392666668	656.83	1.66616e+16	318360239842787	0.0007811997746622254	0.14199128430294586	0.27232944885193744	0.00032890816654174203	4958656435243440	8627952469708670
F1C3D2	60098	6669218183595520	1	0.0004457697078604944	0.10040299999999999	0.36254899999999995	0.00018428872185359088	4388480667366790	7575559938049670	3.07474e+09	0.002190696290016666	739011	2.26059e+16	948011139284587	0.000630413566551404	0.14199128430294586	0.5127217128248032	0.0003685774437071818	4.38848e+16	7575559938049670
F1C3D3	60098	6782075228737140	1	1.53606e+11	0.0866699	0.043335000000000005	7.40088e+10	0.756950605122092	1.80025e+16	1.23346e+09	0.00012519452610016665	5790.13	7612531708738960	1.96327e+16	2.17232e+11	0.1225697480295199	0.061284944725438086	0.00014801763097270067	0.7569506051220924	1.80025e+16
F1C3D4	60098	7257749355471030	1	7.79568e+09	0.109253	0.106201	0.00015022997562838715	0.6290479479355197	3.63343e+16	2.50389e+10	0.00019893696681666666	3541.77	1.26785e+16	2954267651232120	0.00011024756004117591	0.15450707432994776	0.15019089453758508	0.0003004599512567744	0.6290479479355187	3633427040818180
F1C3D5	60098	771048939928668	1	0.0016446067138673505	0.08697510000000001	0.0442505	0.0002534930334142406	0.362371425583453	0.00847725426197421	4.26989e+10	0.00012607780033350004	38981.7	3086852005942950	1.51328e+16	0.002325825119521054	0.1230013660087562	0.06257965724179064	0.0005069860668284812	0.3623714255834532	0.008477254261973766
F1C3D6	60098	7296835467005720	1	0.0018360059671203705	0.168762	0.0427246	0.00015964486017629276	0.4283375278143517	3.32573e+16	2.71689e+10	0.0004746768774	400638	1.88936e+16	1.11232e+16	0.0025965045392995585	0.23866550921320828	0.060421708766965544	0.0003192897203525856	0.4283375278143514	3.32573e+16
F1C3D7	60098	760636256952574	1	0.0006477152508236549	0.168762	0.050354	0.00021890350736091505	0.3544791393554891	1543645897787200	3.65532e+09	0.0004746768774	46443.6	1.51669e+16	8196258876388120	0.0009160076922707036	0.23866550921320828	0.07121130971973484	0.00043780701472183016	0.3544791393554891	1.54365e+16
F1C3D8	60098	7573147541520160	1	0.0008817637999767043	0.147095	0.10497999999999999	0.00022373379890022643	0.30614540056817574	3.79559e+16	3.74179e+10	0.00036061565041666665	79773.9	1.68158e+16	4.13965e+16	0.001247002324736693	0.20802374395727044	0.14846413977792752	0.0004474675978004529	0.306145400568176	3.79559e+16
F1C3D9	60098	7770466953250880	1	0.003901677950281207	0.0784302	0.0637817	0.00026640669480920893	0.050962394497966745	0.11949467523631929	4.69376e+09	0.00010252160453400001	47251.1	2.97121e+16	1.28104e+16	0.005517805873299742	0.11091705253963434	0.09020094517121204	0.000532813389618418	0.050962394497966544	0.11949467523631752
F1C3D10	60098	7.75253e+16	1	0.0004043791838663512	0.147095	0.11993399999999999	0.00028907683378248444	0.4878877842199469	5792248958038880	4.82059e+08	0.00036061565041666665	1.82005e+06	1.59132e+16	3.37963e+16	0.0005718785261651578	0.20802374395727044	0.16961228938965478	0.0005781536675649689	0.48788778421994566	5792248958038870
F6C4D1	60205	614197979814159	1	0.0009032099750020763	0.0531006	0.0427246	3.02301e+11	0.17492972590312622	5022216987596740	5.17423e+08	469946	17807.8	1.29951e+16	2613176137543080	0.0012773317963186003	0.07509558869014878	0.060421708766965544	6.04602e+11	0.17492972590312644	5.02222e+16
F6C4D2	60205	6609777277552000	1	0.0015330770288680344	0.25054899999999997	0.07446289999999998	0.0001131292705682524	6099569787705390	112071372118012	1.92463e+08	0.0010462466900166664	418322	3444162069725980	1.39461e+16	0.002168098326387823	0.3543297938390166	0.10530644307363153	0.0002262585411365048	6099569787705380	1.12071e+16
F6C4D3	60205	7113136711171530	1	0.0045148884514907405	0.0939941	0.05767819999999999	0.00011294194531298238	0.20972760754926356	1.81723e+16	2.22207e+10	0.00014724818058016665	17346.2	752635404957991	1.36229e+16	0.0063850164806998665	0.13292773100305294	0.08156929269326785	0.00022588389062596482	0.2097276075492636	1.81723e+16
F6C4D4	60205	733202715850211	1	0.003462474236359106	0.0665283	0.0894165	0.00014981485742865644	0.20140755143725111	1.73179e+16	2.69668e+08	0.0001332551745375	238405	7192798401691420	9813128837007810	0.0048966780244264745	0.09408522414162598	0.12645402699993386	0.0002996297148573129	0.2014075514372512	1731787091049700
F6C4D5	60205	7606083261974410	1	0.0033370429940204303	0.0793457	0.0714111	0.0002200633139650518	0.263703045031897	0.7362412944757368	3.85326e+08	0.00010492900180816668	36338.8	4160241284789090	3221012909609850	0.004719291460365811	0.1122117650559869	0.10099054612398134	0.0004401266279301037	0.2637030450318972	0.7362412944757368
F6C4D6	60205	7389235937747130	1	0.0007737236959388755	0.0827026	0.06530760000000001	0.00017511381135803064	0.1250811398293173	1.61608e+16	2.92849e+09	0.00011399533411266666	30668.6	4073813340203640	3077736621466670	0.0010942105443261946	0.11695913856351714	0.09235889364603717	0.0003502276227160613	0.12508113982931732	1.61608e+16
F6C4D7	60205	7603089948254860	1	0.009174936005830081	0.11718800000000001	0.06530760000000001	0.00021169622392178618	0.09449447561812271	0.5496844045725755	4.9312e+10	0.00022888378906666673	545073	63970187222455	1.16992e+16	0.012975318933350133	0.1657288589473783	0.09235889364603717	0.0004233924478435725	0.09449447561812303	0.5496844045725746
F6C4D8	60205	808860651200417	1	0.0018031451876090036	0.17791700000000002	0.0723267	0.00045357750319723056	0.6059781634392574	2740840005704730	7.61369e+09	0.0005275743148166668	2.84291e+06	1.13672e+16	2.4319e+16	0.0025500323792444313	0.251612634376734	0.10228540006169014	0.0009071550063944611	0.6059781634392566	2.74084e+16
F6C4D9	60205	8822199335395280	1	0.004576278360900258	10791	0.193176	0.004123020314329395	861999508147577	1.19995e+16	6.90649e+10	0.019407613499999997	5.87753e+08	2.03678e+16	4441735079400710	0.006471834923179664	1.52608e+16	0.27319211912498503	0.008246040628658791	861999508147578	1.19995e+16
F6C4D10	60205	7895404231644670	1	0.012392382524524542	0.0656128	0.0866699	0.0003786171233863937	0.2834317775890852	1.66584e+16	8.8697e+07	0.00012519452610016665	239327	2964639888641520	1065376365547470	0.017525475436297937	0.09279051162527342	0.1225697480295199	0.0007572342467727874	0.2834317775890856	1.66584e+16
F1C2D1	60205	5888699397773210	1	0.0004487333770284861	0.0219727	0.17944300000000002	2.35512e+11	3.67187e+16	998684075121116	3.95869e+08	0.0005366631708166667	159093	9996173911212210	1136383430629580	0.0006346048276831644	0.03107409034195531	0.25377072427291536	4.71023e+11	3671866913997230	9986840751211160
F1C2D2	60205	6216842829789750	1	1.29461e+10	0.0305176	0.353088	4.80347e+10	5038033510401690	1.46144e+16	8.00568e+08	0.0020778522624	94923.7	1.68069e+16	3.46267e+16	1.83086e+11	0.04315840381107717	0.49934183831119144	9.60694e+10	5038033510401680	1.46144e+16
F1C2D3	60205	6848026692398370	1	0.00012030645702184198	0.0601196	0.10528599999999999	0.00010196250927187835	1.65149e+16	9110817895799920	1.69959e+09	0.00018475236326666663	31860.5	1063613278164630	1768196267464000	0.00017013902316134492	0.08502195368444554	0.1488968891280137	0.0002039250185437567	1651494643637200	9110817895799930
F1C2D4	60205	726362208338258	1	0.0012337151832738146	0.0866699	0.10528599999999999	0.00015051370543821442	0.533814058087107	4716552820990280	2.53389e+09	0.00018475236326666663	411691	893461080952769	1.28481e+16	0.001744736744291437	0.1225697480295199	0.1488968891280137	0.00030102741087642884	0.5338140580871058	4716552820990280
F1C2D5	60205	683464058703148	1	0.00016334682323727282	0.0866699	0.0820923	7.86066e+10	0.3196685248684363	5621419869009940	1.31053e+10	0.00012519452610016665	130430	1.69361e+16	4269674348484270	0.00023100729279271174	0.1225697480295199	0.11609604402640085	0.0001572132267824384	0.31966852486843644	5621419869009940
F1C2D6	60205	7022042564067810	1	0.0006540712373557014	0.0448608	0.0631714	9.48426e+10	0.16153004768673046	0.7512428345472744	1.58781e+10	6.65104e+10	7027.77	4846749650853670	4555107198618350	0.0009249964146265847	0.06344275177890694	0.08933785063409574	0.00018968510371362215	0.16153004768673024	0.7512428345472735
F1C2D7	60205	7071189858479740	1	9.23562e+10	0.09643550000000001	0.0631714	0.00011414481920310585	0.6517838540442235	5896852594493210	1.90252e+09	0.00015499676100416668	286623	1504738437034950	3325926160029220	0.00013061132004537663	0.13638039199423063	0.08933785063409574	0.0002282896384062117	0.6517838540442232	5896852594493210
F1C2D8	60205	7130057657449600	1	0.0013278150609750017	0.0442505	0.0601196	0.00011155108405223708	0.0927617222530713	0.9595950137290754	1.88854e+10	6.02394e+11	10609.6	4960049125726720	4.21486e+16	0.0018778140675541058	0.06257965724179064	0.08502195368444554	0.00022310216810447417	0.09276172225307125	0.9595950137290763
F1C2D9	60205	6957441881939430	1	0.001112466344705589	0.265808	0.183105	0.00015255029485719646	2.86671e+16	7821491051011570	2.56309e+10	0.0011775648810666665	512060	3403061346006770	1.41115e+16	0.0015732649923662673	0.37590927858726764	0.25894957433832555	0.0003051005897143929	2.86671e+16	7821491051011570
F1C2D10	60205	7068012408092880	1	0.0002887068516236196	0.0836182	0.183105	0.0001286412870782484	2046078912477090	2.48387e+16	2.14538e+09	0.0005587906837499999	1.2434e+06	3.13468e+16	1.2384e+16	0.00040829314511615976	0.11825399250122595	0.25894957433832555	0.0002572825741564969	2.04608e+16	2.48387e+16
F5C4D1	60205	6196449627963060	1	0.0026957815331450875	0.0247192	0.072937	3.47467e+10	1.38681e+16	1.24195e+16	7.00223e+08	8.86634e+10	5967.15	2002449633340320	5265429739918750	0.0038124108053687183	0.034958227891013015	0.10314849459880644	6.94935e+10	1386809075489070	1.24195e+16
F5C4D2	60205	6848566545712900	1	0.0029101369256872354	0.0765991	0.052490199999999994	8.05007e+10	0.7671118135283257	3.70431e+16	1.4828e+10	9.77904e+10	9234.13	123802748526344	2564655121754620	0.004115555108669631	0.10832748608557295	0.07423235273167623	0.00016100143901140915	0.7671118135283264	3704306218711620
F5C4D3	60205	7374564066129250	1	0.004183060114625031	0.0634766	0.0860596	0.00015667163933981066	0.42363381616289636	0.7794956923891161	2.90278e+10	0.00012343757920266668	18136	405141214820464	3.68332e+16	0.005915740346324675	0.089769468613332	0.12170665349240362	0.0003133432786796213	0.42363381616289636	0.7794956923891165
F5C4D4	60205	7.73204e+16	1	0.0004587037757827425	0.0540161	0.123901	0.0002952744393564627	0.49377275900244255	5071857559282700	4.92467e+07	0.00025585763001666667	170060	1123785871091150	1.69471e+16	0.0006487051008237019	0.07639030120650134	0.17522247459158885	0.0005905488787129256	0.4937727590024417	5071857559282700
F5C4D5	60205	7476362944931080	1	0.00501084916234532	0.0820923	0.0378418	0.00020510602537660052	1.00945e+16	2802581337908750	3.83685e+09	0.00011231909532150002	78351.5	5509713975173630	3892272597456470	0.007086410844394615	0.11609604402640085	0.053516386784610195	0.0004102120507532011	1.00945e+16	2802581337908750
F5C4D6	60205	7813166064688740	1	0.000400025813935719	0.10650599999999999	0.0753784	0.00043617671584561627	0.2753531058631293	3.47734e+16	7.27216e+09	0.00018905880059999998	2.9065e+06	4122899460047250	2.2252e+16	0.0005657219313672304	0.15062222967410885	0.1066011555899841	0.0008723534316912326	0.27535310586312955	3.47734e+16
F5C4D7	60205	7899959501041560	1	0.004713484452819532	0.0741577	0.23345900000000003	0.00044234299975315177	2.59483e+16	2396199896686830	7.74254e+09	0.0009083850780166669	1.29556e+07	1665437125174350	315029591969158	0.006665873639212112	0.10487482509439527	0.33016088405806043	0.0008846859995063036	2594829773707030	2396199896686830
F5C4D8	60205	81333224858366	1	0.002099369063649198	0.0939941	0.211182	0.0005460073151468205	0.6731392261252099	5514225664156270	9.17343e+09	0.0007432972854	604900	1.77049e+16	4.52585e+16	0.002968956202239203	0.13292773100305294	0.29865644852907497	0.001092014630293641	0.6731392261252103	5514225664156280
F5C4D9	60205	7525647093291420	1	0.006055953926168923	0.0814819	0.211182	0.00024689273000722136	1.72132e+16	2.80172e+16	4.72605e+08	0.0007432972854	473378	2.54722e+16	7588794704792400	0.008564412175494682	0.1152328080679283	0.29865644852907497	0.0004937854600144429	1.72132e+16	2801720034743160
F5C4D10	60205	7710114651457550	1	0.0008085014971513994	0.08636469999999999	0.0875854	0.00027663686844869693	0.27611687719980554	1.38778e+16	4.62143e+09	0.00012785337155266666	71075	4560954703326510	3657850956199000	0.0011433937824704618	0.12213813005028364	0.12386446054587248	0.000553273736897394	0.27611687719980554	1387778594217240
F3C2D1	60205	5870046446632100	1	0.0007218937160534841	0.319824	0.0741577	3.49372e+10	9219996570326230	3.9476e+16	5.90962e+08	0.0017047898496	133015	1.03305e+16	1.29364e+16	0.001020911883834749	0.45229943837241277	0.10487482509439527	6.98743e+10	9219996570326220	3947595046653480
F3C2D2	60205	6273042525419660	1	0.0006836586531683414	12262	0.0967407	0.00030564174123065877	3.2656e+16	1.78228e+16	5.10173e+10	0.025059440666666665	4.61674e+07	8643194436164450	8400624679937880	0.0009668393393443926	1.73411e+16	0.13681200997346687	0.0006112834824613175	3265603249291510	1.78228e+16
F3C2D3	60205	6158944865575170	1	0.0006104226343825262	0.059204099999999996	0.183411	3.62738e+10	2555037514373800	662790918987857	6.10764e+08	0.0005606599153499999	25349.1	7928134984828530	7479972484000830	0.0008632679683232819	0.08372724116809295	0.25938232368841174	7.25477e+10	2555037514373800	6627909189878560
F3C2D4	60205	6361629000155660	1	0.0007284732655095092	0.11260999999999999	0.183411	5.01422e+10	1.05599e+16	4907811240954350	8.44535e+08	0.0005606599153499999	36005.5	5.34382e+16	3876044146772130	0.0010302167719097644	0.15925458925883423	0.25938232368841174	0.00010028446749921876	1.05599e+16	4907811240954340
F3C2D5	60205	6325223789234970	1	0.0007901876345320155	0.180359	0.09735110000000001	4.73289e+10	1.35846e+16	4683919876918210	7.99208e+07	0.0005421561480166666	300331	5180406684280700	3.7835e+16	0.0011174940695746912	0.25506614389604904	0.13767524593193944	9.46578e+10	1.35846e+16	4683919876918210
F3C2D6	60205	6320183918787990	1	0.0004391530177560002	0.0933838	0.0866699	4.25853e+10	0.5526058794859535	1.96038e+16	7.12958e+08	0.0001453422350406667	10817	2.53663e+16	7929849817576810	0.0006210561536676083	0.13206463646593664	0.1225697480295199	8.51706e+10	0.5526058794859542	196038132651816
F3C2D7	60205	6415340588057780	1	0.0008004066130055643	0.18951400000000002	0.164185	7.00419e+10	1.81577e+16	8463325623466380	1.17802e+10	0.0005985926032666668	1.19053e+06	3096144052877940	1149029591026240	0.0011319458875255824	0.2680132690595748	0.23219265373822662	0.00014008386982557308	1815766596688150	8463325623466380
F3C2D8	60205	6446011608911790	1	0.0007963870462253966	0.223694	0.164185	8.78559e+10	4408442659429930	1251999520453660	1.47481e+10	0.0008339834272666667	269571	3319755888895190	1.30303e+16	0.001126261361670205	0.31635108862148714	0.23219265373822662	0.00017571185306350774	440844265942993	1.252e+16
F3C2D9	60205	651265904272806	1	0.0007327160525537745	0.09735110000000001	0.052490199999999994	5.78209e+11	0.9736210340326082	1078905886030930	9.72613e+08	0.0001579539445201667	115628	1.81804e+16	5493433075037590	0.0010362169788900259	0.13767524593193944	0.07423235273167623	0.00011564174873358213	0.9736210340326078	1.07891e+16
F3C2D10	60205	6375567856320560	1	0.000561051153475625	0.09735110000000001	0.128174	4.95695e+11	0.17082459752937346	2.47582e+16	8.31392e+07	0.0002738095712666667	18243.4	3292846194043190	1.54787e+16	0.0007934461504302976	0.13767524593193944	0.1812654091436091	9.91391e+10	0.1708245975293735	2.47582e+16
F8C2D1	60205	5713218344324710	1	0.0002696881412507267	0.0424194	0.0259399	1.60911e+11	0.4424085596221057	4981282948935500	2.69392e+08	299900916060	494.849	1.9037e+16	5454704024596470	0.00038139662696796874	0.059990090787729274	0.03668455838660185	3.21821e+11	0.4424085596221049	4981282948935500
F8C2D2	60205	5.81035e+16	1	0.0003192827115521966	0.0476074	0.09887699999999999	1.99676e+11	0.6610622789952135	2050200882702550	3.34487e+09	0.00016294435215	25152.7	5.23493e+16	4.11795e+16	0.00045153394090837346	0.06732703074932089	0.1398331944067645	3.99352e+10	0.661062278995213	2.0502e+16
F8C2D3	60205	6593734924907510	1	0.0010538031438086539	0.129395	0.0875854	0.00011002630369893081	1114267967710810	2326071148083520	1.85225e+09	0.00027905110041666673	86584.8	1.22098e+16	2.17901e+16	0.001490302698045603	0.18299216390326667	0.12386446054587248	0.00022005260739786162	1.11427e+16	2.32607e+16
F8C2D4	60205	6769846690415430	1	5.93625e+11	0.0308228	0.0637817	6.76827e+10	0.33954511859514375	1.73773e+16	1.12808e+10	6.78018e+10	47439.2	9187693727690810	1.66077e+16	8.39512e+10	0.04359002179031344	0.09020094517121204	0.00013536532726573378	0.33954511859514414	1.73773e+16
F8C2D5	60205	6626476382955790	1	0.00014868739001744032	0.0601196	0.0466919	5.44359e+11	0.024663902373936206	0.9988198199885425	9.07619e+08	6.02394e+11	2468.08	7504969076210570	1.39673e+16	0.00021027572351652217	0.08502195368444554	0.06603231823296832	0.00010887184412053707	0.024663902373936526	0.998819819988543
F8C2D6	60205	6446066989101580	1	3.38656e+10	0.030212400000000004	0.0238037	4.20938e+11	0.2706230483313969	0.12109665783508916	7.01571e+08	152131518960	10412.4	3180264671388450	1633366491232650	4.78932e+10	0.042726785831840905	0.033663515374660447	8.41877e+10	0.27062304833139705	0.1210966578350896
F8C2D7	60205	6350720615774490	1	2.25567e+11	0.0985718	0.0650024	3.84977e+11	0.15406808710152678	5770549652628760	6.41626e+08	0.00016193999592066665	31980.8	3834400438820340	2.58537e+16	3.19e+10	0.13940157642752826	0.09192727566680088	7.69953e+10	0.15406808710152664	5.77055e+16
F8C2D8	60205	6287023826214940	1	0.00030802463134291166	0.05676269999999999	0.04394530000000001	3.48062e+10	0.05955551348819394	2.60305e+16	5.81676e+08	5.37001e+10	15568.5	1.40922e+16	3.75123e+16	0.0004356126111901185	0.08027458017691527	0.06214803926255439	6.96125e+10	0.05955551348819442	2.60305e+16
F8C2D9	60205	6214282618285660	1	0.00036138536134872523	0.0369263	0.058898900000000004	3.14904e+10	0.14343933187862123	2881703363527760	5.27008e+08	5.7818e+10	13390.7	1.65837e+16	5379052619099440	0.0005110760792624688	0.05222167426825763	0.0832956231888567	6.29808e+10	0.14343933187862107	2.8817e+16
F8C2D10	60205	6316126804860380	1	0.0002706969703014699	0.039672900000000004	0.058898900000000004	3.59942e+10	0.053039498242138	2.07733e+16	6.01115e+08	5.7818e+10	146.683	1.49359e+16	4538821115464890	0.0003828233266936458	0.05610595323867157	0.0832956231888567	7.19884e+10	0.05303949824213797	2.07733e+16
F5C2D1	60205	6251839015525990	1	5.6017e+11	0.11291500000000002	0.310364	0.00010767020238426477	1.05631e+16	2249384379497870	1.79453e+10	0.0016054302082666664	730050	3782120777268050	1.71624e+16	7.922e+10	0.15968592439535806	0.43892097807236324	0.00021534040476852963	1.05631e+16	2.24938e+16
F5C2D2	60205	6516876756891810	1	0.0001525904136035213	0.11291500000000002	0.589905	0.00023279147743267734	1402291011097240	3543207428044430	3.88018e+09	0.00579979848375	5.37216e+06	5217507093839440	3372722710737650	0.00021579543240621973	0.15968592439535806	0.8342516515117007	0.0004655829548653547	1.40229e+16	3.54321e+16
F5C2D3	60205	6324602109665010	1	0.00014477427916286022	0.0689697	0.332336	9.2996e+10	1.18775e+16	2901892683337270	1.55026e+09	0.0018407869482666669	700201	4.40158e+16	2.21394e+16	0.00020474174907490563	0.09753788513280365	0.469994078464825	0.00018599200576476378	1.18775e+16	2.90189e+16
F5C2D4	60205	6597131809000370	1	1.80988e+09	0.136719	141357	0.0005390264895584364	3.55726e+16	1745149991550510	8.98363e+09	0.033303002415	1.41006e+09	6763180245095980	5029383994981290	2.55956e+10	0.19334986403408722	1.99909e+16	0.0010780529791168728	3557262384371980	1745149991550510
F5C2D5	60205	6469067652205650	1	0.0008218583782742297	0.0427246	0.210571	8.60441e+09	5859612527524670	8095032877072910	1.4453e+09	0.0007390024340166668	1.74924e+06	3266146792787510	1.38427e+16	0.001162283264905373	0.060421708766965544	0.297792364042465	0.00017208811808868841	5859612527524680	8095032877072920
F5C2D6	60205	6679354312484000	1	2.71038e+11	0.0488281	0.24536100000000002	0.000162534181885796	6833417624855810	9109267496229990	2.70887e+10	0.0010033670053500002	682691	2484054784219370	724868601711901	3.83305e+10	0.06905336124490973	0.346992853877425	0.000325068363771592	6833417624855800	9109267496229990
F5C2D7	60205	6623326790380880	1	0.0005957731922099493	0.038452099999999996	0.19775399999999999	0.00010160165370852057	4696389309166060	5352534847361580	1.69925e+10	0.0006517774086	1.62439e+06	2.727e+16	1.00455e+16	0.0008425505285216232	0.054379481321726486	0.279666388813529	0.00020320330741704115	4696389309166060	5352534847361580
F5C2D8	60205	6462532628946470	1	0.00017760068062453295	0.0479126	0.145874	7.01024e+10	3.78332e+16	4015011827022420	1.16888e+10	0.0003546537312666667	571023	2.64013e+16	9357433182287400	0.00025116529122590697	0.06775864872855716	0.20629698919761288	0.00014020484775594016	3.78332e+16	4.01501e+16
F5C2D9	60205	6651251940579450	1	0.0010985263435096754	0.0332642	0.19775399999999999	0.00010185503810837723	5009051361288790	5907181868817420	1.71767e+10	0.0006517774086	182415	2.52981e+16	7800880534751020	0.001553550853615508	0.04704268278149111	0.279666388813529	0.00020371007621675452	5009051361288780	5907181868817420
F5C2D10	60205	6643001245729070	1	0.0007192327021675941	0.156555	0.17486600000000002	0.00010086723210449462	3872887346096770	5748592890368160	1.68971e+08	0.0005096352992666668	1.65037e+06	2.34475e+16	6548848661115850	0.0010171486419076605	0.2214022042573199	0.2472978687979337	0.00020173446420898927	3872887346096770	5.74859e+16
F1C4D1	60205	5980642206146350	1	0.00020009663448218584	0.049743699999999995	0.394897	6.53649e+10	1.85758e+16	7373206816497260	1.09006e+10	0.0025990606768166668	875251	6662551769129180	4904138637626480	0.0002829793742699192	0.07034821518261852	0.5584686931404481	0.00013072985030488667	1.85758e+16	7373206816497270
F1C4D2	60205	6.42446e+16	1	0.003030129039249232	0.049743699999999995	0.41107200000000005	8.57741e+09	1.42501e+16	5.08498e+16	1.58257e+09	0.0028163364864000006	1.00603e+07	6562693438376870	4738022161071630	0.0042852495830468205	0.07034821518261852	0.5813435975118331	0.00017154828243748084	1.42501e+16	5.08498e+16
F1C4D3	60205	6543042784398840	1	0.0022650124853251397	0.0479126	0.10833699999999999	5.11949e+10	0.559545713971077	8281802586160250	9.38739e+08	0.0001956150928166666	72613.6	3844100712585200	2273302038895160	0.0032032113756912026	0.06775864872855716	0.153211654706814	0.00010238976730943588	0.5595457139710778	8281802586160250
F1C4D4	60205	7632376422864130	1	0.00168335077809152	0.22705100000000003	0.0949097	0.00029508453229245077	2.02153e+16	1.71299e+16	4.96522e+10	0.0008592026100166669	48279	2.30493e+16	6828920437539420	0.002380617500608331	0.3210986035503737	0.13422258494076175	0.0005901690645849016	2021525938861300	1.71299e+16
F1C4D5	60205	7338887694975590	1	0.0007618471116186368	0.137024	0.0949097	0.00017717870278978522	1.16552e+16	1.13754e+16	2.9626e+09	0.0003129262762666667	1.1442e+06	1754589034907110	3979657163493220	0.0010774145177058448	0.193781199170611	0.13422258494076175	0.0003543574055795705	1.16552e+16	1.13754e+16
F1C4D6	60205	8061834598169410	1	0.00015075081881903572	0.09002689999999999	0.170898	0.0004498534510178654	0.2537398420653385	0.6615201579833481	7.49781e+10	0.00048676877339999997	1.49216e+06	1082476943429750	3120300393012390	0.0002131938525127293	0.1273172629584064	0.2416862693824372	0.0008997069020357308	0.253739842065338	0.6615201579833498
F1C4D7	60205	7876884092455000	1	0.002655969517299227	0.118103	0.126648	0.000440020197589261	1284559628975250	3.30677e+16	7.45112e+09	0.00026732859840000007	3.23846e+06	5626657857157560	4527652596794850	0.0037561081126140914	0.16702286435694966	0.17910731924742776	0.000880040395178522	1.28456e+16	3.30677e+16
F1C4D8	60205	8136153192689180	1	0.0050367361582094525	0.118103	0.0552368	0.0005149173859573361	0.8449042265822665	1.44019e+16	9.00463e+09	0.00023247197681666666	3.23128e+06	5066371243706140	3898755716892520	0.007123020585034764	0.16702286435694966	0.07811663170209018	0.0010298347719146725	0.8449042265822672	1440189078918210
F1C4D9	60205	8302722411081150	1	0.003501555418420396	0.13183599999999998	0.07507319999999999	0.0006366166307871573	0.9104252320769313	1.47882e+16	1.08144e+11	0.00028967884826666657	3.4341e+06	6011644673597380	603556849383058	0.004951947162131124	0.18644425920901936	0.10616953761074784	0.0012732332615743146	0.9104252320769315	1.47882e+16
F1C4D10	60205	8033096125206040	1	0.001505126852354455	0.0747681	0.07507319999999999	0.0004252875961639938	0.22004153325194012	0.03871199270633241	7.12577e+09	9.39331e+10	1.06724e+06	290254710589649	1.19902e+16	0.0021285708076915983	0.10573806105286782	0.10616953761074784	0.000850575192327988	0.22004153325193973	0.038711992706330633
F5C3D1	60205	6321782208651500	1	0.00034081567389751674	0.20965599999999998	0.0897217	0.0001251369201881722	8942197785486190	136150458886741	2.08752e+10	0.0007325939722666665	60567.2	2.14977e+16	4.92423e+16	0.0004819861482951943	0.2964983586328936	0.12688564497917013	0.0002502738403763444	8942197785486190	1.3615e+16
F5C3D2	60205	6609877972686580	1	0.0005953071734905739	0.20965599999999998	0.0897217	0.0001314008091541406	8090419729734180	1.21361e+16	2.19588e+08	0.0007325939722666665	599760	2.17808e+16	5017928443161080	0.0008418914785283628	0.2964983586328936	0.12688564497917013	0.0002628016183082812	8090419729734190	1.21361e+16
F5C3D3	60205	6429526539659770	1	0.001110377747346566	0.12298599999999998	0.0570679	4.51011e+10	1.0285e+16	1.52244e+16	7.72222e+08	0.0002520926032666666	101783	4576615420000580	2.82252e+16	0.0015703112696547998	0.17392846918201746	0.08070619815615156	9.02023e+10	1.0285e+16	1.52244e+16
F5C3D4	60205	649834889260419	1	0.002386788663815298	0.12298599999999998	0.0308228	5.08271e+09	132563454589891	1.4126e+16	9.42051e+08	0.0002520926032666666	131676	3492033258979200	1769259630961260	0.0033754288988859515	0.17392846918201746	0.04359002179031344	0.0001016542756877462	1.32563e+16	1412598981156810
F5C3D5	60205	6553984526655390	1	0.003838118785183956	0.09094239999999999	0.0338745	5.37532e+10	0.7928134657818008	6177448941728650	1.14139e+10	0.00013784200196266663	8775.51	1791973883521160	5278476550029230	0.0054279196400060965	0.12861197547475894	0.047905777318607415	0.0001075064814778009	0.7928134657818029	6.17745e+16
F5C3D6	60205	6549804335941350	1	0.0018775575873930734	0.0891113	0.221252	5.8613e+10	2.36677e+16	5420936440054930	1.03562e+10	0.0008158741250666667	51653.7	714637887275657	6294636020603590	0.0026552674042277925	0.1260224090206976	0.31289757910217203	0.00011722598006508942	2366770289911800	5.42094e+16
F5C3D7	60205	6585877049803420	1	0.0027875141404368415	0.043335000000000005	0.05676269999999999	5.39018e+09	0.28587167972823463	2501292518363810	1.02785e+10	5.37001e+10	3747.72	7019257556822790	1.00081e+16	0.00394214030271256	0.061284944725438086	0.08027458017691527	0.00010780359878956363	0.28587167972823463	2501292518363810
F5C3D8	60205	6.67586e+16	1	0.0017715760242338675	0.043335000000000005	0.05676269999999999	6.09949e+10	0.45552832621468825	2028926835460510	1.06887e+10	5.37001e+10	3949.14	7164133389150860	1054961027271860	0.0025053868402465426	0.061284944725438086	0.08027458017691527	0.00012198974950004582	0.45552832621468836	2028926835460510
F5C3D9	60205	6712546889460210	1	0.003748996505323478	0.038452099999999996	0.0610352	6.28745e+10	0.24473789761293716	1977275929289550	1.28214e+10	6.20883e+10	4841.05	7495108523557910	1.28121e+16	0.005301881703117801	0.054379481321726486	0.08631680762215434	0.00012574899603471168	0.2447378976129374	1977275929289550
F5C3D10	60205	7002270371520960	1	0.001343858330055643	0.039978	0.041503899999999996	9.50595e+10	0.2184558500735852	0.77230784002955	1.6144e+10	2.87096e+11	6847.04	2943854097225610	1.11243e+16	0.00190050267627275	0.056537429796551596	0.0586953782713767	0.0001901189421466434	0.21845585007358564	0.7723078400295504
F2C3D1	60205	7.06899e+16	1	8.29835e+10	0.0402832	0.119629	0.00010480054229761468	0.1930817825193602	1.4752e+16	1.74676e+10	0.00023851829401666665	10622.1	1910219738200550	1.05992e+16	0.00011735635607092	0.056969047775787866	0.169180954253131	0.00020960108459522936	0.19308178251936017	1.4752e+16
F2C3D2	60205	7710610557333920	1	0.0023195338018437003	0.039978	0.09033200000000001	0.00024881612236084835	0.25541342149431323	0.11159763888396546	4.23654e+09	0.0001359978370666667	40383.7	4528054814183880	4104859320641560	0.003280316160950189	0.056537429796551596	0.12774873951628643	0.0004976322447216967	0.2554134214943134	0.11159763888396679
F2C3D3	60205	812046627008251	1	0.0017228427654015436	0.06591799999999999	0.0704956	0.0004482407659649181	0.20716630336465347	0.41027381468958124	7.52003e+09	8.28272e+10	93964.6	2.33183e+16	6789349231558770	0.002436467604667233	0.09322212960450968	0.09969583360762878	0.0008964815319298362	0.2071663033646533	0.41027381468958035
F2C3D4	60205	7990625769301850	1	0.0070711014140021605	0.06591799999999999	0.07507319999999999	0.00043652349397747586	0.8126040071511683	1.89049e+16	8.10861e+08	9.39331e+10	1.71949e+06	2.87152e+16	942953513580695	0.010000047520597426	0.09322212960450968	0.10616953761074784	0.0008730469879549519	0.8126040071511689	1.89049e+16
F2C3D5	60205	7918781604105020	1	0.003898535453965617	0.0762939	0.0665283	0.00036394903172378465	0.6285350672003119	1.02001e+16	6.31903e+09	9.70127e+10	1.36166e+06	3469732428227440	1.39687e+16	0.005513361712390526	0.10789586810633668	0.09408522414162598	0.0007278980634475695	0.6285350672003122	1.02001e+16
F2C3D6	60205	7894698876814660	1	0.002534548240428535	0.0762939	0.0637817	0.000397451304613327	0.9760364378602833	1.29408e+16	6.73114e+09	9.70127e+10	1.69158e+06	3123177836181200	1020625318540730	0.0035843924961029006	0.10789586810633668	0.09020094517121204	0.000794902609226654	0.976036437860283	1.29408e+16
F2C3D7	60205	7563141850592680	1	0.0009076907758657919	0.048217800000000005	0.0717163	0.0002396565501602886	0.876016727213055	2.87126e+16	4.00794e+09	8.57205e+10	74657.6	4.52092e+16	2482473406930950	0.0012836686056703604	0.06819026670779343	0.1014221641032176	0.0004793131003205772	0.8760167272130557	2.87126e+16
F2C3D8	60205	7560947752077500	1	0.005403109467187112	0.0854492	0.0784302	0.00021281652623551816	0.2538645893315494	1.06613e+16	4.03344e+08	0.00012169276301066668	502085	4.38721e+16	2.89006e+16	0.007641150687482481	0.12084341753393109	0.11091705253963434	0.0004256330524710364	0.25386458933154954	1.06613e+16
F2C3D9	60205	7305862867627860	1	0.002548711057237771	0.0854492	0.0897217	0.00026470496028778857	2.17841e+16	8409903889339420	4.51994e+09	0.00013416639084816667	1.77953e+06	5687145748517670	3648119041421650	0.0036044217437159244	0.12084341753393109	0.12688564497917013	0.0005294099205755772	2178408120173380	8409903889339420
F2C3D10	60205	7660291556860080	1	0.0009223959685740393	0.052490199999999994	0.10681199999999999	0.0003625962747176368	1.73806e+16	4783859145547970	6.05735e+10	0.00019014672239999996	2.35794e+06	5390230392245320	3620860379338250	0.001304464888635673	0.07423235273167623	0.151054979024195	0.0007251925494352738	1.73806e+16	4783859145547970
F6C3D1	60205	6366383631812750	1	0.0004165962567228636	0.0665283	0.12298599999999998	7.14621e+09	2678121720068800	4558700864000880	1.19391e+10	0.0002520926032666666	68266.8	2.00504e+16	4677514243757120	0.0005891560762913375	0.09408522414162598	0.17392846918201746	0.0001429242333995064	2678121720068800	4558700864000880
F6C3D2	60205	671921276979351	1	0.0003738397072668382	0.0775146	0.12298599999999998	9.90834e+08	1.41022e+16	2.50127e+16	1.65369e+10	0.0002520926032666666	74258.1	1.79485e+16	3.94027e+16	0.0005286891841703508	0.10962219860192553	0.17392846918201746	0.000198166862924888	1410219269857480	2501273023496720
F6C3D3	60205	681440984799197	1	0.0005718123943858484	0.0775146	0.10650599999999999	0.00010669526480309808	1.81217e+16	1.90383e+16	1.78367e+10	0.00018905880059999998	67833.6	1.41045e+16	2385355240362060	0.0008086648432734998	0.10962219860192553	0.15062222967410885	0.0002133905296061962	1.81217e+16	1.90383e+16
F6C3D4	60205	7282094565045090	1	0.00014769874870857935	0.058288599999999996	0.058288599999999996	0.00014810287358240848	0.17156728340129626	1.57756e+16	2.4687e+08	5.6626e+10	217502	4561644145129710	3.01234e+16	0.00020887757356920808	0.08243252865174039	0.08243252865174039	0.00029620574716481696	0.17156728340129604	1577563360876030
F6C3D5	60205	7295156275300920	1	0.0007726339170500791	0.0820923	0.05767819999999999	0.00015269035020419543	0.26015224336126364	1.58456e+16	2.55475e+09	0.00011231909532150002	237366	4563781886435660	3363521888122470	0.0010926693642416704	0.11609604402640085	0.08156929269326785	0.0003053807004083909	0.2601522433612641	1.58456e+16
F6C3D6	60205	662759140351616	1	0.00527679676026908	0.0820923	0.039978	6.91361e+10	1.29102e+16	5947949184899550	1.61633e+10	0.00011231909532150002	17042.7	6939423897412840	6761942330526430	0.007462517544258944	0.11609604402640085	0.056537429796551596	0.0001382722330113777	1.29102e+16	5947949184899540
F6C3D7	60205	6360852637493690	1	0.002122296207225314	0.0460815	0.0689697	4.11559e+10	0.366919158347794	5620476775915920	7.60989e+08	7.92803e+06	3562.91	1.54257e+16	4459667960246120	0.0030013800796310193	0.06516908227449578	0.09753788513280365	8.23117e+10	0.3669191583477943	5620476775915920
F6C3D8	60205	6.85052e+16	1	1.16059e+10	0.0674438	0.09796139999999999	8.24859e+10	0.9314465330309992	4696092865113610	1.37474e+10	0.00015994059816599998	126562	1.86169e+16	5803812901388340	1.64132e+09	0.09537993665797855	0.13853834046905572	0.00016497177218416695	0.9314465330310007	4696092865113610
F6C3D9	60205	7575635446100370	1	0.0007945110223901679	0.0860596	0.045471199999999996	0.00021935654426623557	0.4513303217812726	0.10638026111300025	3.6664e+10	0.00012343757920266668	267578	4828152289869700	5142149723254880	0.0011236082633190874	0.12170665349240362	0.06430598773737947	0.00043871308853247126	0.4513303217812726	0.10638026111300114
F6C3D10	60205	6.97773e+16	1	0.007748438913694876	0.0561523	0.124207	9.80579e+10	0.8046962117028778	1.14182e+16	2.63491e+09	0.00025712298081666664	356529	2.07506e+16	7038407192681110	0.010957947398966748	0.07941134421844276	0.17565522394167501	0.00019611583558582077	0.8046962117028766	1.14182e+16
F3C4D1	60205	6445795494763620	1	0.0006868775141433436	0.0418091	0.0335693	4.24935e+10	0.008606936126174665	1.03322e+16	7.16077e+08	2.91333e+10	15418.4	506224858433437	4791764582543860	0.000971391496190634	0.059126996250612976	0.047474159339371144	8.4987e+10	0.008606936126174665	1.03322e+16
F3C4D2	60205	7191866206960950	1	0.000660260280790632	0.187683	0.048217800000000005	0.0002305355998658002	4.41391e+16	4929799087864840	3.84946e+10	0.0005870818081499999	768744	1655147139122880	2.88233e+16	0.0009337490437903802	0.2654238440268696	0.06819026670779343	0.0004610711997316004	4413910444569890	4.9298e+16
F3C4D3	60205	8130364070188560	1	0.0017343088298978496	0.226135	0.0924683	0.0005589617446720787	1.43641e+16	1.01142e+16	9.366e+09	0.0008522839704166666	1.0898e+07	1357692900223770	2.20643e+16	0.002452683068584952	0.3198031839272399	0.1307699239495841	0.001117923489344158	1.43641e+16	1.01142e+16
F3C4D4	60205	816513229602758	1	0.002847276716286022	0.794983	0.10833699999999999	0.0009253144878641484	9318980762012110	2.08246e+16	1.55568e+11	0.010533299504816665	5.08412e+06	3.82917e+16	1561507221365330	0.0040266573480008255	1.12428e+16	0.153211654706814	0.0018506289757282974	9318980762012100	2.08246e+16
F3C4D5	60205	8006493254726470	1	0.0008509340062785484	0.794983	0.10833699999999999	0.0008644973514452883	1.05098e+16	2.42048e+16	1.44201e+11	0.010533299504816665	5.09164e+07	3822530898872900	1.55766e+16	0.0012034024123635952	1.12428e+16	0.153211654706814	0.001728994702890577	1.05098e+16	2.42048e+16
F3C4D6	60205	7548523972952450	1	0.0007240885133626776	0.05767819999999999	0.0778198	0.00021025719380623085	0.14229885822021646	1.03286e+16	3.51297e+09	0.00010093202120066664	37714.5	3185454621083500	1433809779410930	0.0010240157959560709	0.08156929269326785	0.11005381658116178	0.0004205143876124618	0.14229885822021648	1.03286e+16
F3C4D7	60205	7036736655559670	1	6.27334e+10	0.061645500000000006	0.0509644	0.00010188907313400252	0.09919309251229647	1.62109e+16	1.69819e+10	6.33361e+06	10435.4	4641531129713620	3660262575219850	8.87184e+10	0.08717990215927064	0.07207454567820737	0.00020377814626800514	0.0991930925122964	1.62109e+16
F3C4D8	60205	7082224867588940	1	0.0001033050781496554	0.259399	0.13000499999999998	0.0001383447528919306	2.15751e+16	4.78659e+16	2.30589e+09	0.0011214640200166667	265511	4460246687570720	2.43863e+16	0.00014609544258125507	0.3668455838660185	0.1838548341763142	0.0002766895057838613	2.15751e+16	4.78659e+16
F3C4D9	60205	7125657956298790	1	0.0006135045386927995	0.0765991	0.10437	0.0001336203386599734	0.3255511880209746	6075570571728040	2.23324e+08	0.00018155161500000002	39763.7	1.18934e+16	2.1857e+16	0.0008676264391968062	0.10832748608557295	0.14760146950487996	0.0002672406773199468	0.3255511880209743	6.07557e+16
F3C4D10	60205	6920144805156460	1	0.0004611218367743544	0.17334000000000002	0.21087600000000004	0.00011689889816446429	0.7989596564322707	3796853737972810	1.95183e+08	0.0007411447896000003	1.51226e+06	3.3278e+16	1.40892e+16	0.0006521247554726846	0.24513977890175234	0.2982236991789889	0.00023379779632892866	0.7989596564322695	3.79685e+16
F4C2D1	60205	6045993730970860	1	0.0004745798843783739	0.0488281	0.0741577	3.29929e+10	1.29665e+16	2.158e+16	5.53626e+08	9.16561e+10	7267.58	1.90804e+16	4583182267800680	0.0006711573089173518	0.06905336124490973	0.10487482509439527	6.59857e+10	1.29665e+16	2.158e+16
F4C2D2	60205	6.20703e+16	1	0.00036362070053982227	0.045471199999999996	0.0939941	4.12074e+11	1.39701e+16	1833848387332190	6.88982e+08	0.00014724818058016665	9748.46	1.72565e+16	3.94391e+16	0.0005142373262630225	0.06430598773737947	0.13292773100305294	8.24148e+10	1.39701e+16	1.83385e+16
F4C2D3	60205	6251608814058220	1	0.00024027308047504362	0.0442505	0.0643921	3.85259e+11	1.10647e+16	1.07048e+16	6.4305e+08	6.91057e+10	516.982	1590440971812380	3.37087e+16	0.00033979744908096894	0.06257965724179064	0.09106418112968458	7.70518e+10	1.10647e+16	1.07048e+16
F4C2D4	60205	6211720479321100	1	0.00024841375834233035	0.0485229	0.05767819999999999	3.24864e+11	0.2958041509366063	5368311016166370	5.4246e+08	5.54462e+11	21471.5	1838355347720520	5.03028e+16	0.0003513101061277962	0.06862174326567345	0.08156929269326785	6.49728e+10	0.295804150936606	5368311016166370
F4C2D5	60205	6550040183128230	1	0.0006378506202308779	0.09094239999999999	0.0643921	7.81792e+10	2.10245e+16	124990397845382	1.30975e+10	0.00013784200196266663	25681	856422527868272	9336896413519900	0.000902056997898598	0.12861197547475894	0.09106418112968458	0.00015635846384308349	2.10245e+16	1.2499e+16
F4C2D6	60205	6859254016726690	1	0.0001890969843202392	0.09094239999999999	0.0643921	0.00010728504356782949	1.01714e+16	7895199683005440	1.78865e+09	0.00013784200196266663	318786	7.05013e+16	6415131215230590	0.0002674235198295346	0.12861197547475894	0.09106418112968458	0.00021457008713565899	101714377183724	7895199683005440
F4C2D7	60205	6.76542e+16	1	0.00018289768703596055	0.059204099999999996	0.049438499999999996	7.97942e+10	0.2794192835026466	507140158564842	1.33044e+09	5.84188e+10	124691	6966645324435450	6183544102920630	0.0002586563895329243	0.08372724116809295	0.06991659720338225	0.0001595884472057588	0.27941928350264733	5.0714e+16
F4C2D8	60205	6641578377250280	1	0.0008220712417739389	0.503235	0.0854492	0.00024723349971652117	1840047197897780	5216858488801500	4.13175e+09	0.004220757753749999	8.95704e+06	3733886225516970	1476072551228360	0.001162584299353596	0.7116817620608246	0.12084341753393109	0.0004944669994330424	1.84005e+16	5216858488801500
F4C2D9	60205	6793999319854820	1	0.0007100728407939542	0.0769043	0.06042480000000001	8.90452e+10	0.11274902513260099	8842045922332520	1.49247e+09	9.85712e+10	24004	9414349175095850	1.13151e+16	0.0010041946417236013	0.10875910406480921	0.08545357166368181	0.0001780903535818926	0.1127490251326006	8842045922332520
F4C2D10	60205	6669200867039090	1	6.09084e+11	0.0790405	0.0741577	6.03354e+10	0.31135608276803683	4097472631675550	1.00564e+10	0.00010412334400416666	6175.86	1959107330184700	6023147478011240	8.61375e+10	0.11178014707675063	0.10487482509439527	0.0001206708222320597	0.3113560827680364	4097472631675550
F8C4D1	60205	5740633705935240	1	0.0003693892119093099	0.0213623	0.038147	1.57089e+10	0.05059644142944764	0.4837752406976472	2.64084e+08	2.42532e+11	1713.41	7906298159083310	2611248642824290	0.0005223952332764552	0.030210854383482772	0.05394800476384646	3.14177e+11	0.050596441429447754	0.4837752406976472
F8C4D2	60205	5.83127e+16	1	0.00033252279382111125	0.058288599999999996	0.038147	1.86149e+11	0.042088948756076265	3.14477e+16	3.12086e+08	5.6626e+10	496.234	2.00377e+16	1.01318e+16	0.0004702582448200079	0.08243252865174039	0.05394800476384646	3.72298e+10	0.0420889487560763	3.14477e+16
F8C4D3	60205	5862940412242620	1	0.0007866900514741301	0.0488281	0.0360107	1.98991e+10	0.191594318841346	4446460458602040	3.41962e+08	3.97364e+11	73.7605	174675376833264	5202353838782420	0.0011125477401787032	0.06905336124490973	0.050926820330548815	3.97983e+10	0.1915943188413458	4446460458602040
F8C4D4	60205	5932455205474750	1	0.00024578807057553363	0.0228882	0.0793457	2.87161e+11	3.23098e+16	3.81681e+16	4.796e+08	0.00010492900180816668	9066.85	2.33967e+16	6220755667274080	0.00034759682287743507	0.03236880285830788	0.1122117650559869	5.74321e+10	3230976956497350	3816809216871830
F8C4D5	60205	5857861497034990	1	0.0004494328943609335	0.0640869	0.029602099999999996	1.93691e+11	0.6728649557342097	6875471967877430	3.2618e+09	6.84522e+06	957.904	3.93418e+16	2208632530881230	0.0006355940945818267	0.09063256315044832	0.04186369129472459	3.87382e+11	0.6728649557342098	6875471967877430
F8C4D6	60205	5868755267280070	1	8.5427e+10	0.0643921	0.0213623	1.94558e+10	0.569960530270066	4857038928998900	3.24379e+09	6.91057e+10	725.781	3901982307828160	2.47724e+16	0.00012081199349951449	0.09106418112968458	0.030210854383482772	3.89115e+10	0.5699605302700662	4857038928998900
F8C4D7	60205	5979414782759300	1	0.0006061342794618387	0.0656128	0.028381299999999998	2.33139e+11	0.6463524503492918	6440714456698890	3.94682e+09	7.17507e+10	13329	2886156769450530	1.26201e+16	0.000857203318634176	0.09279051162527342	0.040137219377779525	4.66279e+10	0.6463524503492929	6440714456698880
F8C4D8	60205	5966124629088020	1	7.09652e+10	0.054931600000000004	0.046386699999999996	2.28328e+11	0.41690149137640503	5129361747380180	3.80625e+08	5.02913e+10	1036.14	2.08955e+16	6633592813272430	0.00010035993944080106	0.07768501372285391	0.06560070025373205	4.56657e+10	0.4169014913764045	5129361747380170
F8C4D9	60205	5868196149780510	1	0.00023024665208869712	0.053710900000000006	0.028991700000000002	1.93229e+10	0.46004764607225024	3.36587e+16	3.22926e+09	4.8081e+10	567.646	2.72927e+16	1.21243e+16	0.0003256179380748346	0.07595868322726508	0.041000455336252066	3.86457e+10	0.4600476460722507	3365870188272040
F8C4D10	60205	5950698558421490	1	0.0008540158538161281	0.040893599999999995	0.0170898	2.1076e+11	0.18691875634198374	0.46004514787947004	3.63416e+09	2.78714e+11	337.775	92283769550058	2978773104253510	0.0012077608029484072	0.057832283734260394	0.02416862693824372	4.21519e+10	0.18691875634198374	0.4600451478794705
F4C3D1	60205	5922038366741220	1	7.65916e+09	0.0521851	0.0259399	2.08718e+11	0.24556083589016883	3.42514e+16	3.47858e+08	4.53881e+10	656.679	2.41603e+16	1.02759e+16	1.08317e+11	0.0738008761737962	0.03668455838660185	4.17435e+11	0.24556083589016947	3.42514e+16
F4C3D2	60205	6336225870849190	1	0.0013726044053650028	0.04394530000000001	0.265808	7.41162e+10	1.17973e+16	3094042493949410	1.26665e+10	0.0011775648810666665	486796	4245507126322370	1.91513e+16	0.001941155765840245	0.06214803926255439	0.37590927858726764	0.0001482323259046082	1.17973e+16	3.09404e+16
F4C3D3	60205	7417183190112000	1	0.0038552059397558344	0.0723267	0.09735110000000001	0.00022355023153659617	1440166489885160	7081372146891410	3.97349e+08	0.0001579539445201667	150375	7430994210326860	6537312561925750	0.0054520845257440146	0.10228540006169014	0.13767524593193944	0.00044710046307319234	1.44017e+16	7081372146891410
F4C3D4	60205	7.7496e+16	1	0.0003325937836060136	0.0695801	0.0772095	0.00026661144249191674	0.29130361914881775	1.11909e+16	4.44529e+09	9.93551e+06	62086.4	4316393773268810	2.62537e+16	0.0004703586395366059	0.0984011210912762	0.1091907220440455	0.0005332228849838336	0.29130361914881775	1.11909e+16
F4C3D5	60205	7665636217878700	1	0.0014834162557927084	0.052795400000000006	0.09033200000000001	0.00022908557170392549	0.014718791469867563	0.007377270369212319	3.8547e+09	0.0001359978370666667	297387	3.21827e+16	2.36329e+16	0.002097867387586764	0.07466397071091252	0.12774873951628643	0.00045817114340785097	0.014718791469867574	0.007377270369213207
F4C3D6	60205	7266690923599610	1	0.003636511377227805	0.0436401	0.08636469999999999	0.00014719443641611108	0.6704190157305437	4624898914029960	2.6736e+10	0.00012431435676816665	37195.9	1.01831e+16	1.51894e+16	0.0051428037093996255	0.06171642128331811	0.12213813005028364	0.0002943888728322222	0.670419015730545	462489891402996
F4C3D7	60205	7697160617978870	1	0.0008718530691470807	0.049743699999999995	0.110168	0.0003809251927619956	1.88628e+16	7425554490758500	6.36132e+09	0.00020228313706666668	366643	6425345769501770	4715480467668030	0.0012329864347844107	0.07034821518261852	0.15580107973951915	0.0007618503855239912	1.88628e+16	7425554490758510
F4C3D8	60205	7565439137958380	1	0.0017529625947180466	0.0390625	0.21606399999999998	0.00023511810558463048	1340365268388030	7108492676165000	3.96978e+09	0.0007780608682666665	1.5008e+06	2627942139935120	1209896233954570	0.002479063475782993	0.05524271728019903	0.3055606391405804	0.000470236211169261	1.34037e+16	7.10849e+16
F4C3D9	60205	7948868254391090	1	0.003331391296487003	0.0881958	0.21606399999999998	0.0003688030061244237	0.3877525879887431	3.43471e+16	6.33158e+09	0.0007780608682666665	1.99714e+06	1773809147609450	6766149479652320	0.004711298753063608	0.12472769650434504	0.3055606391405804	0.0007376060122488476	0.3877525879887435	343471028863281
F4C3D10	60205	7.99374e+16	1	0.0006606407820280708	0.0756836	0.155029	0.0005608014864102083	1.98098e+16	9222100895754050	9.35381e+09	0.0004005665140166667	961314	7798559413902070	6997515983867370	0.0009342871538008653	0.10703277356922039	0.21924411436113858	0.0011216029728204166	1.98098e+16	9222100895754050
[truncated: 5,000 more columns]
