# Supplementary material for: Detection of Different Hosts From a Distance Alters the Behaviour and Bioelectrical Activity of Cuscuta racemosa
Source: Front Plant Sci. 2021 Mar 18;12:594195. doi: 10.3389/fpls.2021.594195 (PMC8012508; doi:10.3389/fpls.2021.594195)
Supplement: Supplementary file 8 [file Table_3.XLSX]

## Sheet: Features_CW-before
Sample	nobs	entropy	class	fft_mean	fft_max	fft_min	fft_variance	fft_skewness	fft_kurtosis	psd_mean	psd_max	psd_variance	psd_skewness	psd_kurtosis	cwt_mean	cwt_max	cwt_min	cwt_variance	cwt_skewness	cwt_kurtosis	Coluna1	Coluna2	Coluna3	Coluna4	Coluna5	Coluna6	Coluna7	Coluna8	Coluna9	Coluna10	Coluna11	Coluna12	Coluna13	Coluna14	Coluna15	Coluna16	Coluna17	Coluna18	Coluna19	Coluna20	Coluna21	Coluna22	Coluna23	Coluna24	Coluna25	Coluna26	Coluna27	Coluna28	Coluna29
T2C4A1	59780	5747835052920180	2	5.98253e+10	0.126648	0.0369263	2.42576e+11	6.16903e+16	1279941323984230	4.04347e+09	0.00026732859840000007	211988	4497533294715170	2271047907925410	8.46057e+10	0.17910731924742776	0.05222167426825763	4.85153e+09	6169027566880650	1.27994e+16
T2C4A2	59780	5762314960214290	2	0.00037463415645700907	0.067749	0.0369263	2.00282e+11	2.14705e+16	2.54264e+16	3.36138e+09	76498.8	2978.96	2.77288e+16	9314198097054010	0.0005298127049897062	0.09581155463721483	0.05222167426825763	4.00565e+10	2.14705e+16	2.54264e+16
T2C4A3	59780	5740576993764990	2	0.00045989760625627307	0.0942993	0.049743699999999995	1.78163e+09	1.08308e+16	2013686705594340	3.00458e+07	0.0001482059663415	1914.39	4.96581e+16	373832364616143	0.0006503934320705427	0.1333593489822892	0.07034821518261852	3.56325e+10	1.08308e+16	2.01369e+16
T2C4A4	59780	5.97036e+16	2	0.0003841191892104383	0.0827026	0.054931600000000004	3.24948e+10	2.27453e+16	3165413861115050	5.4403e+08	0.00011399533411266666	9696.41	2166080386286600	5793556815907140	0.0005432265669491588	0.11695913856351714	0.07768501372285391	6.49896e+10	2274534552957100	3.16541e+16
T2C4A5	59780	5799450443644480	2	0.00042596476415189034	0.058288599999999996	0.312805	2.48652e+11	1.02193e+16	5645584271305040	4.17437e+09	0.0016307828004166666	9790.58	1.30244e+16	1870082310436200	0.00060240514655666	0.08243252865174039	0.44237307337811604	4.97303e+11	1.02193e+16	5645584271305040
T2C4A6	59780	5739922018852710	2	0.0003267392563231851	0.058288599999999996	0.0268555	1.84767e+10	1.42554e+16	1.3855e+16	3.0972e+08	5.6626e+10	14646	2.1896e+16	630693205337152	0.0004620790876519474	0.08243252865174039	0.03797941232431066	3.69535e+10	1.42554e+16	1.3855e+16
T2C4A7	59780	5826664689430580	2	0.00031338459334225504	0.19561800000000001	0.0292969	2.7884e+11	7719583454492000	2.12685e+16	4.66363e+09	0.0006377733654000001	45973.7	6365438838976200	4536796683831750	0.0004431927421433942	0.27664562864430015	0.04143207331548833	5.57681e+10	7719583454491990	2126852791433730
T2C4A8	59780	5759753115036370	2	0.0002078646074439612	0.19561800000000001	0.0259399	2.49574e+10	8710144379883980	2624530847987280	4.1667e+08	0.0006377733654000001	45505.3	6464176232860070	4632620204490390	0.0002939649469846094	0.27664562864430015	0.03668455838660185	4.99148e+10	8710144379883980	2624530847987280
T2C4A9	59780	5772419936862620	2	8.12407e+10	0.222473	0.019531200000000002	2.48204e+11	8331160525727510	2671962912992610	4.13777e+09	0.0008249039288166667	45972.9	9043230274566700	9385562037997810	0.00011489163439248061	0.3146243338618296	0.0276212879294214	4.96409e+10	8331160525727520	2671962912992610
T2C4A10	59780	574887801727126	2	4.68791e+11	0.222473	0.062255899999999996	2.59905e+11	7727127307383430	246313560197328	4.33205e+09	0.0008249039288166667	465397	8870208040820130	9154869255925850	6.6297e+10	0.3146243338618296	0.08804313811774317	5.1981e+10	7727127307383420	2.46314e+16
T6C3A1	59780	5751476977060960	2	0.0012083389718802273	0.05950930000000001	0.14801	2.45358e+11	7.59895e+16	1949721281214970	4.33258e+09	0.00036511600166666666	3173.77	4910036254525110	263190874250618	0.00170884936197698	0.08415885914732925	0.2093177493668418	4.90716e+10	7598949363068230	1.94972e+16
T6C3A2	59780	578851876265349	2	0.0014293233921545668	0.05950930000000001	0.14801	2.56671e+11	7204207933492680	1.79375e+16	4.61827e+07	0.00036511600166666666	3176.15	4.9025e+16	2.62694e+16	0.0020213685262021066	0.08415885914732925	0.2093177493668418	5.13342e+10	7204207933492690	179374645535922
T6C3A3	59780	572997897322944	2	0.0016200352803111414	0.027770999999999997	0.0320435	1.58594e+10	0.2548664204768252	1.6165e+16	3.08062e+09	1.71131e+10	26.9943	7443415060074540	1.23263e+16	0.002291075864938914	0.03927412484066322	0.04531635228590228	3.17189e+11	0.2548664204768251	1.6165e+16
T6C3A4	59780	5800536518121210	2	0.001742937754951489	0.0430298	0.09796139999999999	3.4366e+10	5.57164e+16	9300663241656250	6.23387e+08	0.00015994059816599998	2910.97	2271002726585570	5574234874474170	0.0024648862114245097	0.06085332674620181	0.13853834046905572	6.87319e+09	557164094324602	9300663241656250
T6C3A5	59780	5837802948071010	2	0.0018197166849113417	0.0430298	0.09796139999999999	3.52109e+10	539168563614594	8881349217300450	6.42028e+08	0.00015994059816599998	29126.7	2.26801e+16	5564565337519780	0.0025734680154782274	0.06085332674620181	0.13853834046905572	7.04218e+10	5391685636145940	8881349217300460
T6C3A6	59780	5712439166006970	2	0.0019135155552693212	0.0228882	0.0402832	1.54229e+11	0.3153814997582899	2034449607136720	3.18069e+09	2.70456e+10	2886.98	1.25884e+16	4176671964969550	0.0027061196500737573	0.03236880285830788	0.056969047775787866	3.08457e+10	0.3153814997582895	2034449607136720
T6C3A7	59780	5830880335353250	2	0.002016447312027434	0.037231400000000005	0.028381299999999998	1.90157e+10	0.0743171394387402	2917947549057690	3.84691e+08	2.3103e+11	593.686	8035887259126490	1.17005e+16	0.0028516871364799696	0.05265315082613766	0.040137219377779525	3.80314e+10	0.07431713943874022	2.91795e+16
T6C3A8	59780	5789987261341150	2	0.0021693109381231185	0.0335693	0.038147	1.77493e+10	0.2912175739906329	3.24848e+16	3.74248e+09	2.42532e+11	499.608	9011482667655510	1.51844e+16	0.003067868949698016	0.047474159339371144	0.05394800476384646	3.54986e+10	0.2912175739906329	3248484807055330
T6C3A9	59780	5769191378241540	2	0.0022364210067079295	0.028991700000000002	0.038147	1.69984e+11	0.2925611689633397	2.73777e+16	3.66662e+08	2.42532e+11	4237.77	8732087109394780	1.62487e+16	0.0031627769188624444	0.041000455336252066	0.05394800476384646	3.39969e+10	0.2925611689633395	2.73777e+16
T6C3A10	59780	5.71952e+16	2	0.0022608381727333557	0.0332642	0.0146484	1.52789e+11	0.10154611053372499	0.5273443866802432	3.39833e+09	1.84418e+11	26.5892	5571645583042860	9321692599023360	0.003197308006210318	0.04704268278149111	0.020715965947066046	3.05577e+11	0.10154611053372503	0.527344386680245
T5C3A1	59780	6.42167e+16	2	0.0012024786126463701	0.088501	0.435791	0.00012964951423921262	1072698868159330	2609855943361900	2.18489e+10	0.003165229928016666	1.20695e+07	5220847737678040	3.53687e+16	0.0017005615624680799	0.12515931448358128	0.6163015425601335	0.00025929902847842524	1.0727e+16	2609855943361900
T5C3A2	59780	678096324536592	2	0.0015776334262295082	0.088501	0.423889	0.0002298485356317731	9595037371611090	1.93605e+16	3.87223e+09	0.002994698072016667	2.8125e+07	3519717567766800	1.47956e+16	0.0022311105878269045	0.12515931448358128	0.599469572740769	0.00045969707126354624	9595037371611090	1.93605e+16
T5C3A3	59780	6666745269086620	2	0.0016650307530946807	0.12145999999999998	0.423889	0.00019400396413966596	104518281357128	2.32749e+16	3.27955e+10	0.002994698072016667	2.40258e+07	3880547812092510	1.80404e+16	0.002354709072794786	0.1717703792858361	0.599469572740769	0.00038800792827933204	1045182813571280	2.32749e+16
T5C3A4	59780	6443601794248890	2	0.0018176494424222147	0.12298599999999998	0.354004	9.59536e+10	1.01316e+16	2691392151455180	1.65426e+10	0.0020886472002666664	674554	5.2811e+16	3210098376573680	0.0025705444931133905	0.17392846918201746	0.5006372579343251	0.00019190718775174078	1013161400307210	2.69139e+16
T5C3A5	59780	6548311566077280	2	0.001943732217648043	0.12298599999999998	0.47119099999999997	0.0001587539658823652	1.12455e+16	279093000505412	2.70882e+07	0.0037003493080166663	1.91993e+06	5627955036718950	396648863882352	0.002748852463819395	0.17392846918201746	0.6663647026681411	0.00031750793176473044	1.12455e+16	2.79093e+16
T5C3A6	59780	6490364349718090	2	0.002073551856055537	0.0619507	0.24475100000000002	0.00011166903493154101	7706489711432530	1.22024e+16	1.93278e+10	0.0009983842000166668	409177	3127379533894670	1.18552e+16	0.0029324451571176445	0.0876115201385069	0.3461301836043774	0.00022333806986308207	7706489711432530	1.22024e+16
T5C3A7	59780	6354690196455650	2	0.0021127785020742724	0.059204099999999996	0.228577	7.69133e+10	6777773244754520	1.17725e+16	1.35626e+10	0.0008707907488166666	186383	3.88496e+16	1.8539e+16	0.0029879200119237487	0.08372724116809295	0.323256693446555	0.00015382662490266884	6.77777e+16	1.17725e+16
T5C3A8	59780	6.33992e+16	2	0.0022433077595349618	0.09002689999999999	0.149841	5.47528e+10	1.89099e+16	4.15805e+16	9.96406e+08	0.00037420542135	346873	3175805065248260	1.42038e+16	0.0031725162581111447	0.1273172629584064	0.21190717439954695	0.00010950566213328026	1.89099e+16	4158051810571100
T5C3A9	59780	654691971449191	2	0.002251955648026096	0.09002689999999999	0.367737	0.00012790809407897175	1.0283e+16	2.61677e+16	2.21629e+09	0.0022538416861499996	1.16178e+06	4900349450051090	2753228686418480	0.003184746219301197	0.1273172629584064	0.5200586527863948	0.0002558161881579435	1.0283e+16	2616772355989700
T5C3A10	59780	6409794212272960	2	0.0023080083919872862	0.0469971	0.354919	0.00010581646273092766	1.0181e+16	2.1174e+16	1.85236e+09	0.0020994582760166663	636994	4379463454413650	2487798250234990	0.00326401677001934	0.06646393621220459	0.5019312633438965	0.0002116329254618554	1018101509023700	2.1174e+16
T6C4A1	59780	5922848779029790	2	0.00027491858056206085	0.0845337	0.631104	0.00013666180729580515	2.97046e+16	1.33314e+16	2.27892e+10	0.0066382043136	6.91197e+07	6100417916551750	4.07061e+16	0.0003887935851792269	0.11954870501757851	0.8925158360679099	0.00027332361459161026	2.97046e+16	1.33314e+16
T6C4A2	59780	5854298586147250	2	0.0001077303861157578	0.0845337	0.08300779999999999	2.30074e+11	0.20043901711837495	2.8861e+16	3.83644e+09	0.00011909910726150001	4540.65	3435114924233130	1.48601e+16	0.0001523537731245948	0.11954870501757851	0.1173907565427534	4.60149e+11	0.20043901711837447	2.8861e+16
T6C4A3	59780	586636685094504	2	3.48363e+11	0.0360107	0.040588400000000004	2.11887e+11	0.8229903952692633	609278964491163	3.53159e+09	2.7457e+11	10123.8	1.26651e+16	2.27392e+16	4.9266e+10	0.050926820330548815	0.05740066575502414	4.23774e+11	0.8229903952692633	6092789644911630
T6C4A4	59780	5894070137137440	2	1.3421e+11	0.18524200000000002	0.0436401	2.42831e+10	1.17681e+16	6.13527e+16	4.04715e+08	0.0005719099760666668	10374.7	1.24846e+16	1.98743e+16	1.89802e+11	0.2619717487211169	0.06171642128331811	4.85662e+10	1176811283495700	6.13527e+16
T6C4A5	59780	5808902514356420	2	7.3231e+10	0.18524200000000002	0.053405799999999996	2.08744e+11	1.59926e+16	8124050535070860	3.47991e+08	0.0005719099760666668	100878	130398897000258	2103460028746620	0.00010356421961385526	0.2619717487211169	0.07552720666938503	4.17489e+11	1.59926e+16	8124050535070860
T6C4A6	59780	5796574553099580	2	0.00016808660444964872	0.09887699999999999	0.052795400000000006	2.3062e+10	1974405917574650	3.58051e+16	3.84831e+08	0.00016294435215	56267.1	2754791409348610	1.03233e+16	0.00023771035566593507	0.1398331944067645	0.07466397071091252	4.6124e+10	1.97441e+16	3.58051e+16
T6C4A7	59780	5827948800091340	2	0.00021565483914352633	0.09887699999999999	0.052795400000000006	2.40196e+11	1.84875e+16	3264706488559610	4.01095e+09	0.00016294435215	5605.89	2737308548393010	1.03351e+16	0.0003049819983081631	0.1398331944067645	0.07466397071091252	4.80392e+11	1.84875e+16	3.26471e+16
T6C4A8	59780	5754506573968750	2	0.0002993356969053195	0.0689697	0.0442505	1.92448e+11	1.81086e+16	2.61442e+16	3.22235e+08	7.92803e+06	2948.15	3.07594e+16	1101469573077750	0.000423324602265905	0.09753788513280365	0.06257965724179064	3.84896e+11	1.81086e+16	2.61442e+16
T6C4A9	59780	5808606934358460	2	0.0003546022272499164	0.0689697	0.0259399	2.03367e+10	1.71912e+16	2.2397e+16	3.41036e+09	7.92803e+06	2867.75	3.09624e+16	1.12949e+16	0.0005014832790245381	0.09753788513280365	0.03668455838660185	4.06735e+09	1.71912e+16	2239701924218890
T6C4A10	59780	5769239343641790	2	0.00042378491281365015	0.088501	0.053710900000000006	1.77297e+09	0.03003373355445757	1.15691e+16	2.98484e+09	0.00013054045001666665	1189.39	5184785704499400	4588213214710910	0.0005993223712301636	0.12515931448358128	0.07595868322726508	3.54595e+11	0.030033733554457216	1.15691e+16
T3C2A1	59780	6038531720045080	2	0.0009690684828537972	0.177612	0.101013	3.22553e+11	0.9976018100772632	8165071599823300	5.53231e+08	0.0005257670424	24011.6	6813484205737600	5877892504342770	0.0013704697913201594	0.25118129924021015	0.14285395457599348	6.45106e+10	0.9976018100772625	8165071599823300
T3C2A2	59780	6131373379334060	2	0.001066757355436601	0.231934	0.101013	5.091e+10	5964268697639790	1.98185e+16	8.67453e+08	0.0008965563392666667	1.41618e+06	5411467070069990	3320775092744550	0.0015086227198196974	0.3280042083754415	0.14285395457599348	0.00010182007376899627	5964268697639800	1.98185e+16
T3C2A3	59780	6197316573177390	2	0.001143939618350619	0.231934	0.18829300000000002	6.98266e+10	4908027161473870	1.58692e+16	1.18557e+09	0.0008965563392666667	214095	3686399386237570	1.66585e+16	0.0016177749228073475	0.3280042083754415	0.26628651429991723	0.00013965319262260968	490802716147387	1.58692e+16
T3C2A4	59780	6114186852971310	2	0.0010207768559718968	0.265198	0.08178710000000002	5.5682e+10	6670053858103540	1.62043e+16	9.45384e+08	0.0011721663200666666	1.382e+06	5546380162748240	4238305583464370	0.0014435964738720242	0.3750466083142201	0.11566442604716459	0.0001113639727571908	6670053858103540	1.62043e+16
T3C2A5	59780	6062314461469690	2	0.0009938327581799934	0.265198	0.0695801	4.30607e+11	6798544208387890	1.99948e+16	7.34128e+08	0.0011721663200666666	1.0194e+06	7989258896754830	7622034097289330	0.001405491765348807	0.3750466083142201	0.0984011210912762	8.61214e+10	6798544208387900	1.99948e+16
T3C2A6	59780	6079204958151530	2	0.0008830801424222149	0.125122	0.155029	3.67147e+10	0.34670559868313494	6691032720746610	6.24899e+08	0.0004005665140166667	259096	398700906534846	2.01812e+16	0.0012488639140758606	0.17694922935124643	0.21924411436113858	7.34294e+10	0.34670559868313655	669103272074662
T3C2A7	59780	6093309288787870	2	0.0006534376866175978	0.0640869	0.101013	3.36973e+10	0.003059096679223045	2.5223e+16	5.68728e+08	0.00017006043615000002	8602.05	2600115129267480	9238784173271490	0.0009241004385803072	0.09063256315044832	0.14285395457599348	6.73945e+10	0.003059096679222825	2.5223e+16
T3C2A8	59780	5961690662245520	2	0.0005187069388089662	0.137939	0.038147	3.15169e+10	3977608775417390	7655040251454980	5.29757e+08	0.00031711946201666666	21277.1	4.66134e+16	2667901160506840	0.0007335623877606711	0.19507520458018238	0.05394800476384646	6.30337e+09	3.97761e+16	7655040251454980
T3C2A9	59780	5956213520451610	2	0.0005238732447975913	0.06469730000000001	0.11993399999999999	2.67616e+10	0.4899775577010231	2.5922e+16	4.50593e+09	0.00023973607259999993	5602.34	4286340681294930	3.0593e+16	0.0007408686477571539	0.09149579910892086	0.16961228938965478	5.35231e+10	0.48997755770102347	2.5922e+16
T3C2A10	59780	6122970851528730	2	0.0004997725366845099	0.0857544	0.21728499999999998	5.63414e+10	6213949476543880	1.26406e+16	9.4317e+08	0.0007868795204166666	1.14697e+06	3847656866634600	1.93714e+16	0.0007067850994808391	0.12127503551316735	0.30728739390023796	0.00011268273947961051	6213949476543880	1.26406e+16
T2C3A1	59780	5805878398302850	2	0.0011443888342924056	0.0735474	0.06530760000000001	2.0723e+10	0.30743800532021565	2158221892516800	3.67205e+08	9.01537e+10	2880.11	2.88245e+16	1079354515572760	0.0016184102100846565	0.10401173055727897	0.09235889364603717	4.14461e+09	0.30743800532021587	2.15822e+16
T2C3A2	59780	5836002341100190	2	0.0012696497707929072	0.0735474	0.06530760000000001	2.13059e+10	0.3728206930686816	1.96319e+16	3.81959e+08	9.01537e+10	28175	2.90899e+16	1.11216e+16	0.001795555925319221	0.10401173055727897	0.09235889364603717	4.26118e+10	0.37282069306868104	1.96319e+16
T2C3A3	59780	5819947274483180	2	0.0014403246288558047	0.058288599999999996	0.053710900000000006	2.01146e+11	0.3935390843178553	1.03708e+16	3.69813e+08	5.6626e+10	13798.6	2.19691e+16	7333845418149490	0.0020369266243478734	0.08243252865174039	0.07595868322726508	4.02292e+11	0.3935390843178553	1.03708e+16
T2C3A4	59780	5979140030118170	2	0.0015760967346269657	0.0778198	0.038452099999999996	3.55329e+10	2.52386e+16	3.03486e+16	6.33607e+08	0.00010093202120066664	123793	1.66691e+16	3.31777e+16	0.0022289373777214035	0.11005381658116178	0.054379481321726486	7.10659e+10	2523857105184040	3034857860092610
T2C3A5	59780	5899108133079070	2	0.0016799269359150221	0.0485229	0.0280762	2.2008e+10	0.734844388922655	7.13943e+16	4.1383e+08	3.92412e+06	14402.5	1.56856e+16	3481445976424900	0.0023757754565669007	0.06862174326567345	0.03970574281989949	4.40161e+10	0.7348443889226558	7139430684601380
T2C3A6	59780	5923861874446080	2	0.0018985427645700906	0.088501	0.0421143	2.4028e+10	0.9862135314125006	1.70657e+16	4.60534e+08	0.00013054045001666665	33988.4	3671321499646710	1960210969013770	0.0026849449264003318	0.12515931448358128	0.05955861422984924	4.8056e+10	0.9862135314125018	170656638832299
T2C3A7	59780	5902899054275840	2	0.001986532124640348	0.113525	0.0473022	3.051e+10	3.39315e+16	5298911802199310	5.74264e+08	0.00021479876041666666	156144	2.89825e+16	1.11073e+16	0.00280938067275622	0.16054859466840563	0.06689541277008462	6.102e+10	3.39315e+16	5298911802199320
T2C3A8	59780	5.828e+16	2	0.0020675992498661766	0.041503899999999996	0.0259399	1.8627e+10	0.5258623586567437	3.44385e+16	3.81694e+08	2.87096e+11	710.263	1.46183e+16	3.53181e+16	0.0029240269007131843	0.0586953782713767	0.03668455838660185	3.7254e+10	0.5258623586567446	3.44385e+16
T2C3A9	59780	5875304265656080	2	0.0022520473707929077	0.128479	0.0222778	2.63122e+11	4333821338529260	7466111698045410	5.23058e+08	0.0002751142240166667	163547	4361697303752390	2.32286e+16	0.003184875934882	0.1816967442801329	0.03150556689983534	5.26243e+11	4333821338529260	7466111698045410
T2C3A10	59780	5828259722660480	2	0.0022855922457510874	0.128479	0.04394530000000001	2.61843e+11	4158820018510710	8703962924858070	5.23463e+07	0.0002751142240166667	185243	4136497970991280	2.06706e+16	0.003232315551995968	0.1816967442801329	0.06214803926255439	5.23685e+07	4158820018510710	8703962924858080
T6C2A1	59780	6070828942016480	2	0.0007207621431415189	0.176086	0.12207	5.08953e+10	0.6766355769133681	7954316254019980	8.56899e+08	0.0005167713232666667	5850.49	2922284074281990	1.12365e+16	0.001019311598075834	0.24902320934402883	0.17263304955888373	0.00010179054658963678	0.6766355769133683	7954316254019980
T6C2A2	59780	6106655468559730	2	0.000905225581197725	0.139771	0.12207	5.47632e+11	0.9449367799941374	6923883809673780	9.26362e+08	0.00032559887401666673	59009.8	2.45988e+16	7579760602261090	0.00128018229393689	0.1976660438264499	0.17263304955888373	0.00010952646540537743	0.9449367799941361	6923883809673780
T6C2A3	59780	6064156838420010	2	0.0007415598567246572	0.109253	0.0769043	3.39198e+11	2333633262125790	4.83033e+16	5.74486e+08	0.00019893696681666666	157175	3.3932e+16	1.36349e+16	0.0010487240066914592	0.15450707432994776	0.10875910406480921	6.78397e+10	2.33363e+16	4830334365379730
T6C2A4	59780	5923427256925120	2	0.0007752884669956509	0.050048800000000004	0.028991700000000002	2.13347e+10	0.21170663207792426	3344824942733750	3.6559e+08	4.1748e+11	672.042	1.40596e+16	4048720836626300	0.001096423464776695	0.07077969174049857	0.041000455336252066	4.26693e+10	0.2117066320779246	3344824942733750
T6C2A5	59780	5938492330945990	2	0.0007143911364168618	0.0540161	0.0317383	2.21216e+11	0.43462397272882813	539344754089073	3.77194e+09	4.8629e+10	981.663	2.01447e+16	6591945599453130	0.001010301633959854	0.07639030120650134	0.044884734306666	4.42433e+11	0.43462397272882697	5393447540890730
T6C2A6	59780	5860141954196800	2	0.0007596876549013048	0.0354004	0.0317383	1.96275e+11	0.2684314388568712	3.2535e+16	3.36739e+09	2.08865e+11	555.058	1.06808e+16	180002093248656	0.0010743605847288366	0.05006372579343252	0.044884734306666	3.92551e+11	0.2684314388568713	3253502373723350
T6C2A7	59780	5883948029724720	2	0.0007350510297089328	0.0799561	0.057983400000000004	2.2665e+11	1.17442e+16	2.00889e+16	3.86748e+07	0.00010654963212016666	30620.3	3.10935e+16	1.25759e+16	0.0010395191352506816	0.11307500101445944	0.08200091067250413	4.53299e+10	1.17442e+16	2008892364486610
T6C2A8	59780	5931805149271030	2	0.0006327931420040148	0.0799561	0.0570679	2.44585e+11	0.8268917169076603	1.87862e+16	4.14308e+09	0.00010654963212016666	3394.57	2.805e+16	1.04644e+16	0.0008949046435987614	0.11307500101445944	0.08070619815615156	4.89169e+10	0.8268917169076623	187862207935033
T6C2A9	59780	6181100795898800	2	0.00047572311691201083	0.162048	0.0619507	0.00010306729880712816	6093242755679200	8663517010418920	1.72153e+10	0.0004376592384	258196	1796199635646300	360368326305128	0.0006727740838713669	0.22917047935543533	0.0876115201385069	0.00020613459761425636	6093242755679210	8663517010418920
T6C2A10	59780	5.99447e+16	2	0.0005026364909166945	0.0656128	0.048217800000000005	2.75539e+10	0.8035849867393259	1.35762e+16	4.63435e+09	7.17507e+10	32277	1963832507260630	537097110948784	0.0007108353423980107	0.09279051162527342	0.06819026670779343	5.51078e+11	0.8035849867393253	1.35762e+16
T8C3A1	59780	5733504071829700	2	0.0013302357342589494	0.023498500000000002	0.0704956	1.96542e+10	2.81272e+16	3465185941770060	3.57057e+08	8.28272e+10	36091.8	2.84111e+16	9175141444825710	0.0018812374165423388	0.033231897395424176	0.09969583360762878	3.93085e+10	2.81272e+16	3465185941770060
T8C3A2	59780	5814280636872820	2	0.0015034477531114085	0.0796509	0.0704956	2.20645e+10	1.93987e+16	3.28657e+16	4.05408e+09	0.00010573776451349999	443.45	2.74943e+16	8894636683529410	0.002126196202769511	0.11264338303522316	0.09969583360762878	4.4129e+10	1.93987e+16	3286569624814910
T8C3A3	59780	6416989791030490	2	0.0017636228905152224	0.297546	130005	0.0041966116408199	1.08125e+16	1.7253e+16	6.99942e+10	0.028168833374999997	8.4806e+08	1.96022e+16	443433780387527	0.0024941394106782694	0.42079358862986493	1.83855e+16	0.008393223281639802	1.08125e+16	1725303579273970
T8C3A4	59780	5858509862565430	2	0.001775956866878555	0.0335693	0.0665283	2.04135e+10	0.8627306425169967	1.05621e+16	3.92786e+06	7.37669e+10	13686	2855651323822150	1257237037931680	0.002511582287329282	0.047474159339371144	0.09408522414162598	4.08269e+10	0.8627306425169982	1.05621e+16
T8C3A5	59780	6072443843493480	2	0.0018649672729173638	0.116272	0.018615700000000002	3.98222e+10	5273496482863080	7505011998973250	7.21661e+08	0.00022531963306666666	36840.1	2.69366e+16	7981268078163840	0.0026374620107417015	0.1644334393242445	0.02632657541306883	7.96444e+09	5273496482863070	7505011998973250
T8C3A6	59780	5.84902e+16	2	0.0019001150393777185	0.0634766	0.0213623	1.93135e+11	0.5522314731945029	5602762355210590	3.82061e+09	6.71546e+10	964.178	2.94277e+16	1.52031e+16	0.002687168458757057	0.089769468613332	0.030210854383482772	3.8627e+11	0.5522314731945042	5602762355210600
T8C3A7	59780	5821558198634040	2	0.0021073824658246905	0.0558472	0.435791	6.73441e+10	2.59541e+16	1.14047e+16	1.1964e+10	0.003165229928016666	1.40599e+07	6470488893334410	4585963393980180	0.002980288864276533	0.07897986766056272	0.6163015425601335	0.00013468810931552817	2595406046787790	1.14047e+16
T8C3A8	59780	5702110568924690	2	0.00196560681030445	0.0457764	0.0265503	1.54161e+11	0.14961450399777168	2.4298e+16	3.21324e+09	349246	338.831	1.35774e+16	491973453627805	0.0027797878094254725	0.06473760571661576	0.03754779434507439	3.08321e+10	0.1496145039977714	2.4298e+16
T8C3A9	59780	56852068629994	2	0.0021558848263967885	0.093689	0.0317383	1.62785e+11	1.78885e+16	3.64863e+16	3.48767e+09	0.00014629381201666664	31983.5	6177480489588470	4397186649817130	0.0030488815604047034	0.1324962544451729	0.044884734306666	3.25569e+10	1.78885e+16	3648633969042460
T8C3A10	59780	5724484992126520	2	0.0022097730296922044	0.055541999999999994	0.0317383	1.60526e+11	0.23713001193129535	4534896928388260	3.48923e+09	5.14152e+10	592.296	2.47221e+16	1.11556e+16	0.003125090988357	0.07854824968132644	0.044884734306666	3.21051e+10	0.23713001193129535	453489692838826
T7C2A1	59780	6.17709e+16	2	0.000950797774322516	0.057983400000000004	0.102844	5.56239e+11	3145921234938020	3392127016088840	9.42117e+08	0.0001762814722666667	323066	1.44206e+16	2505601434513290	0.0013446311075210554	0.08200091067250413	0.1454433796086986	0.00011124781580037922	3145921234938020	3392127016088840
T7C2A2	59780	6178755568808750	2	0.0010921036212612914	0.09735110000000001	0.342407	0.0002296992476082088	1.12698e+16	2223463093648330	3.84813e+09	0.0019540425608166666	3.33589e+06	2.53006e+16	7008044971149840	0.0015444677527044887	0.13767524593193944	0.4842366232514844	0.00045939849521641765	1.12698e+16	2.22346e+16
T7C2A3	59780	6.16227e+16	2	0.0009497307448812312	0.09735110000000001	0.342407	0.000188704863276445	1.26587e+16	2.91624e+16	3.16006e+10	0.0019540425608166666	2.93916e+06	2.79578e+16	8444593293658630	0.0013431221000137392	0.13767524593193944	0.4842366232514844	0.00037740972655289	1.26587e+16	2.91624e+16
T7C2A4	59780	5900787250473650	2	0.0009902133096520575	0.052795400000000006	0.03417969999999999	2.14847e+11	0.6720421684442591	6684675480247090	3.74415e+09	4.64559e+11	10633.1	1.91902e+16	5779986698712690	0.0014003730921522892	0.07466397071091252	0.04833739529784367	4.29695e+10	0.6720421684442575	6684675480247090
T7C2A5	59780	5.98564e+16	2	0.0009328741472566076	0.067749	0.20904499999999998	8.99063e+09	8794177656118170	1.6873e+16	1.51292e+10	0.0007283302004166666	391193	2299966667217040	5818721177923980	0.0013192832710375302	0.09581155463721483	0.2956342741462836	0.0001798125187158924	8794177656118180	1687295243808640
T7C2A6	59780	5821611425785040	2	0.0008903956230846435	0.14068599999999998	0.0717163	3.00348e+11	6284336366071770	1.65796e+16	5.13784e+08	0.0003298758432666666	410486	4001407726864370	1.76774e+16	0.0012592095660439455	0.19896004923602123	0.1014221641032176	6.00695e+11	6284336366071780	1657959374259130
T7C2A7	59780	5840554623067600	2	0.0007172856891267984	0.028991700000000002	0.0546265	1.98607e+10	0.583882263778365	7295326412771050	3.39581e+08	4.97342e+11	10710	2.08884e+16	6396398977691450	0.0010143951496592498	0.041000455336252066	0.07725353716497388	3.97214e+11	0.583882263778365	729532641277105
T7C2A8	59780	6137539669462650	2	0.0006321602282368685	0.3125	0.125427	0.00019372189389587694	7392223198551370	1.6565e+16	3.2353e+09	0.0016276041666666667	1.73372e+07	2742453832810740	8824705596652960	0.0008940095683654505	0.4419417382415922	0.17738056448777023	0.00038744378779175393	7.39222e+16	1.6565e+16
T7C2A9	59780	6128446095593790	2	0.0006570776457678154	0.3125	0.125427	0.00019166578173390787	7032769304047370	1.65621e+16	3.20157e+10	0.0016276041666666667	1.6969e+07	2.80649e+16	9183640848257030	0.0009292481181770291	0.4419417382415922	0.17738056448777023	0.00038333156346781575	7032769304047360	1.65621e+16
T7C2A10	59780	5988694276559950	2	0.000514434125276012	0.093689	0.0796509	3.76351e+10	0.888370733283308	343625304968372	6.31651e+08	0.00014629381201666664	144347	1861319469481650	4.43151e+16	0.000727519716912876	0.1324962544451729	0.11264338303522316	7.52701e+10	0.8883707332833068	3.43625e+16
T3C4A1	59780	6197034234894100	2	6.09126e+10	0.107727	0.12878399999999998	6.32594e+09	0.24239378875783504	4152086419491110	1.05437e+10	0.0002764219775999999	483853	2.03501e+16	5669389755130420	8.61435e+10	0.15234898443376643	0.18212807941665665	0.00012651873367409142	0.24239378875783535	4.15209e+16
T3C4A2	59780	6001966582470200	2	0.0001961283577617932	0.183105	0.128174	4.96469e+11	4854512307566700	1.27819e+16	8.28075e+08	0.0005587906837499999	8851.36	3476807715354430	1.54358e+16	0.0002773673835126906	0.25894957433832555	0.1812654091436091	9.92937e+10	4854512307566700	1.27819e+16
T3C4A3	59780	6043771139338770	2	0.000413447430595517	0.163574	0.158997	5.3188e+11	3.42469e+16	1.01514e+16	8.89301e+08	0.0004459408912666667	80742.1	2.90866e+16	1.04116e+16	0.000584702963676489	0.23132856925161666	0.22485571377663502	0.00010637601109525242	3424689511856960	1.01514e+16
T3C4A4	59780	590698479572695	2	0.00038052025182335234	0.0924683	0.0643921	2.80576e+11	1.62102e+16	3563130628211890	4.70032e+09	0.0001425064417481667	8131.55	2736939630938770	9755179804568720	0.0005381369008862103	0.1307699239495841	0.09106418112968458	5.61152e+11	1.62102e+16	3563130628211890
T3C4A5	59780	6154733471312360	2	0.00027265199327534295	0.12573199999999998	0.738525	0.00017192187076425859	2.78743e+16	1.30801e+16	2.86656e+10	0.00909031959375	1.07745e+08	6834131131562960	509180801682029	0.0003855881466980479	0.17781189962429397	104443207115159	0.0003438437415285172	2.78743e+16	1.30801e+16
T3C4A6	59780	6034588802116340	2	0.00017031749081632654	0.1297	0.738525	0.00016655554168023526	2.92903e+16	1395136904693230	2.77636e+10	0.00909031959375	1.07777e+08	6831393824312080	5088969482130460	0.00024086530542180408	0.18342349903979047	104443207115159	0.0003331110833604705	2.92903e+16	1.39514e+16
T3C4A7	59780	5851512514138380	2	1.27625e+11	0.10131799999999999	0.173035	3.43772e+10	4183817687112250	1414303676962580	5.72946e+08	0.0004990185204166666	4707.19	4388788153635980	2.41331e+16	1.80489e+11	0.14328528971251725	0.24470844376522852	6.87544e+10	4183817687112250	1414303676962580
T3C4A8	59780	5923549624284610	2	9.79391e+09	0.530396	0.0939941	8.62327e+10	2.77876e+16	1.29717e+16	1.43735e+10	0.0046886652802666665	2.68591e+06	6889643246288560	5206250744136250	0.00013850679685900667	0.7500932166284402	0.13292773100305294	0.00017246537346097727	277876339884522	1.29717e+16
T3C4A9	59780	6022243241330480	2	3.09157e+10	0.10437	0.20233199999999998	3.96983e+10	0.6758601130014034	7147160745306090	6.61643e+08	0.0006823039703999999	321570	5354201093935650	4683772055075000	4.37215e+11	0.14760146950487996	0.28614065850207304	7.93966e+10	0.675860113001403	7147160745306090
T3C4A10	59780	5921642595678700	2	0.0002409193664770826	0.243225	0.277405	5.66133e+10	0.4929398237097365	3.32665e+16	9.44507e+08	0.0012825589004166668	2.98006e+06	4682648104230580	2638100347383930	0.00034071143551022424	0.34397209370819604	0.3923099132701085	0.00011322669392828914	0.49293982370973494	332665216910259
T1C2A1	59728	5881121305028920	2	0.0012073216538139569	0.023193400000000003	0.0369263	1.9678e+11	0.18828724394977983	2088750266960830	3.52255e+08	2.27259e+10	493.705	1.15e+16	2390680197717230	0.001707410656970412	0.03280042083754415	0.05222167426825763	3.9356e+10	0.18828724394978003	2.08875e+16
T1C2A2	59728	5948369234991520	2	0.0013636649872421644	0.072937	0.050354	2.61409e+11	1.20014e+16	2019209317087420	4.66667e+09	8.86634e+10	4023.36	2.25021e+16	6553753954722090	0.0019285135194912028	0.10314849459880644	0.07121130971973484	5.22817e+10	1.20014e+16	2019209317087420
T1C2A3	59728	5985925169321520	2	0.0014067016814559338	0.101013	0.050354	2.91793e+11	1807794912726870	2.61593e+16	5.19294e+08	0.00017006043615000002	6278.61	2677721154051560	1077792277025320	0.001989376596128018	0.14285395457599348	0.07121130971973484	5.83586e+11	1.80779e+16	2615929303950070
T1C2A4	59728	6144031927725760	2	0.001411509737844897	0.257874	0.0610352	0.00012033665962928097	1113128294365160	2.31943e+16	2.03878e+09	0.0011083166645999998	918236	2.88254e+16	8932135184665210	0.001996176214681945	0.36468890818339955	0.08631680762215434	0.00024067331925856195	1.11313e+16	2.31943e+16
T1C2A5	59728	6039379634191080	2	0.0013375661299390572	0.06591799999999999	0.078125	3.56193e+11	1.66625e+16	2177011220784800	6.23463e+07	0.00010172526041666667	7921.44	1.69564e+16	4.0018e+16	0.001891604161530708	0.09322212960450968	0.11048543456039805	7.12386e+10	1666251171219600	2.17701e+16
T1C2A6	59728	6143157946725080	2	0.0012471548273506564	0.166016	0.078125	9.64886e+10	5027415840239120	903588939322516	1.63404e+10	0.0004593552042666667	232411	2.02425e+16	4.63554e+16	0.001763743271218374	0.23478207877093177	0.11048543456039805	0.00019297715538128864	5027415840239110	9035889393225160
T1C2A7	59728	6224940316434870	2	0.0010918435142646666	0.112305	0.09216310000000001	6.75523e+10	0.36721188625195095	2.50955e+16	1.14572e+10	0.00021020688375	34682.1	12975709375747	2.43479e+16	0.0015440999058621934	0.15882325412231046	0.13033830597034782	0.00013510463397416853	0.3672118862519514	2.50955e+16
T1C2A8	59728	5.95517e+16	2	0.0010532826658183768	0.0650024	0.102234	2.85579e+10	1.95274e+16	4131000111980640	4.94448e+08	0.00017419651260000001	10195.4	3.2115e+16	1.30173e+16	0.0014895666310128365	0.09192727566680088	0.144580709335651	5.71159e+09	1952744493485050	4131000111980640
T1C2A9	59728	6087779263701920	2	0.0008990239750200912	0.0708008	0.072937	4.00361e+10	1965472048506420	2429401657322790	6.80727e+08	8.86634e+10	112457	143016790047686	2459393970651900	0.0012714118983719834	0.10012745158686503	0.10314849459880644	8.00721e+10	1.96547e+16	2429401657322790
T1C2A10	59728	6143148619408710	2	0.0010209144258639165	0.0531006	0.11260999999999999	4.71374e+10	3.29488e+16	4.68044e+16	8.02981e+08	0.00021135020166666664	31385.9	2.35263e+16	6804241155592380	0.0014437910270790925	0.07509558869014878	0.15925458925883423	9.42747e+10	3294881538023860	4680441582143550
T8C4A1	59780	6254281401356780	2	0.00033766402124456345	0.05432130000000001	0.103149	4.78706e+10	2287593485044710	2559293331251240	7.9973e+08	0.00017732860335	172859	216024823547264	6624318044037040	0.00047752903836949863	0.07682191918573762	0.1458747147452224	9.57412e+10	2287593485044700	2.55929e+16
T8C4A2	59780	635416555144035	2	0.00018925195864837743	0.205994	0.103149	6.66643e+10	2420115479547210	89518229350685	1.11165e+08	0.0007072254672666668	1.13255e+06	4462064294089360	2.46068e+16	0.00026764268662620745	0.2913195085674834	0.1458747147452224	0.0001333285280832386	242011547954721	89518229350685
T8C4A3	59780	6418615852218700	2	9.35233e+10	0.205994	0.12481700000000001	0.00015120757102684686	0.4203691356568745	4105428906826200	2.52023e+10	0.0007072254672666668	273517	1653951654985690	4627008525720890	0.00013226198571031169	0.2913195085674834	0.17651789421472264	0.0003024151420536938	0.42036913565687484	4105428906826200
T8C4A4	59780	6104990927995680	2	3.19929e+10	0.040893599999999995	0.09185789999999999	3.13748e+10	0.9752181296403002	1.47237e+16	5.22922e+08	0.00014063122987349998	4578.96	2743656486069820	1.14593e+16	4.52448e+10	0.057832283734260394	0.12990668799111152	6.27496e+10	0.9752181296403012	1.47237e+16
T8C4A5	59780	6121251008315450	2	3.28759e+10	0.0357056	0.19134500000000002	4.84554e+11	7903579232319670	1.63625e+16	8.07576e+08	0.0006102151504166668	108009	4.08341e+16	1.88376e+16	4.64936e+10	0.05049534377266878	0.27060269409227994	9.69108e+10	7903579232319670	1.63625e+16
T8C4A6	59780	5966027822855790	2	0.0001083430284041485	0.0985718	0.0668335	2.53632e+11	1.2738e+16	1.90331e+16	4.22909e+08	0.00016193999592066665	37783.2	3.7816e+16	2165459570336550	0.00015322018015772037	0.13940157642752826	0.09451684212086225	5.07264e+11	1.2738e+16	1.90331e+16
T8C4A7	59780	6087245150345600	2	0.00014906548578119767	0.0985718	0.051574699999999994	3.17671e+11	1.107e+16	1.41404e+16	5.29814e+08	0.00016193999592066665	45580.2	2.8041e+16	1.42769e+16	0.00021081043167350366	0.13940157642752826	0.07293764021532366	6.35343e+10	110700356632031	1.41404e+16
T8C4A8	59780	5941973511322810	2	0.00019655205448310473	0.06622310000000001	0.0637817	2.26862e+11	0.4362261737337799	9045687507363650	3.7874e+08	7.30916e+10	15903.5	2908406932411390	1215849446146840	0.0002779665811623022	0.09365360616238973	0.09020094517121204	4.53723e+10	0.4362261737337806	9045687507363650
T8C4A9	59780	5935107759376390	2	0.0003542653679491469	0.06622310000000001	0.061645500000000006	2.4108e+11	0.5803068612601227	1.49098e+16	4.03885e+09	7.30916e+10	27062.5	2.4026e+16	7274607766673590	0.0005010068880327784	0.09365360616238973	0.08717990215927064	4.8216e+11	0.5803068612601221	1.49098e+16
T8C4A10	59780	6194431140010530	2	0.00032547323148210107	0.150452	0.067749	6.89054e+10	6101455462981900	8473124186522600	1.15017e+10	0.0003772634050666667	1.15656e+06	2321090469197290	619960574978197	0.00046028865815138506	0.21277125888615692	0.09581155463721483	0.00013781081892105853	6101455462981890	8473124186522600
T5C2A1	59780	5393527440126370	2	0.0005219741541485445	0.0146484	0.0338745	9.84311e+09	0.21825391239531627	1580067642655580	1.6859e+08	1.91247e+06	1032.38	1767931641171150	727725741085031	0.0007381829280050965	0.020715965947066046	0.047905777318607415	1.96862e+11	0.21825391239531572	1.58007e+16
T5C2A2	59780	5451628527789190	2	0.0005670664504683841	0.049438499999999996	0.0805664	1.20533e+10	1.32279e+16	2.43049e+16	2.06244e+08	0.00010818241348266665	11007.3	5583095546006710	4306391362867650	0.0008019530650191598	0.06991659720338225	0.11393809555157573	2.41066e+11	1.32279e+16	2430493408978300
T5C2A3	59780	5423535357954110	2	0.000600575531398461	0.049438499999999996	0.0308228	1.03811e+11	0.11286384207265335	3794515245703090	1.79027e+09	4.07361e+06	175.1	3958537405915210	3.02293e+16	0.0008493420617331322	0.06991659720338225	0.04359002179031344	2.07623e+11	0.11286384207265326	3.79452e+16
T5C2A4	59780	5508960324162920	2	0.0006361725791067245	0.13092	0.09094239999999999	2.02545e+11	4987290741052710	2.00133e+16	3.44315e+07	0.00028566744	22721.9	4424504461901050	2.21592e+16	0.0008996838893826008	0.18514883958588563	0.12861197547475894	4.0509e+11	4987290741052700	2001329914410640
T5C2A5	59780	5.40943e+16	2	0.0006746335277015724	0.13092	0.019531200000000002	1.59665e+10	9851890050882880	2.78291e+16	2.7369e+08	0.00028566744	19385.1	5235797359711450	2947753567897860	0.000954075884507169	0.18514883958588563	0.0276212879294214	3.19331e+10	9851890050882900	2.78291e+16
T5C2A6	59780	537890430094517	2	0.0005663619445299431	0.0213623	0.0286865	9.57304e+09	0.1258186555585949	0.7001296087289988	1.64894e+09	1.37153e+11	69.8013	7.78407e+16	1.98267e+16	0.0008009567431662442	0.030210854383482772	0.040568837357015795	1.91461e+10	0.12581865555859456	0.7001296087289992
T5C2A7	59780	5481501317329930	2	0.0005342005758614923	0.136719	0.0424194	1.78138e+11	6854974961521260	1.68496e+16	3.01648e+09	0.00031153474935000005	14728.4	5.14061e+16	3211762076405440	0.0007554736994108396	0.19334986403408722	0.059990090787729274	3.56276e+11	6854974961521250	1.68496e+16
T5C2A8	59780	5389035423930960	2	0.0004841921643693544	0.022583000000000002	0.0424194	1.03577e+11	0.7662314986418917	8625708254458070	1.76534e+09	299900916060	333.089	2987532249823810	1.16048e+16	0.0006847511256459237	0.03193718487907161	0.059990090787729274	2.07155e+10	0.7662314986418932	862570825445807
T5C2A9	59780	5365367550357790	2	0.0003915163290565407	0.027465800000000002	0.0292969	9.37428e+08	0.008730600179750449	0.7699578106451033	1.5879e+09	1.43051e+11	69.1019	1.0361e+16	3356194522073580	0.0005536877024422873	0.038842506861426956	0.04143207331548833	1.87486e+10	0.008730600179750468	0.7699578106451033
T5C2A10	59780	5441045702637150	2	0.00033458049265640684	0.339661	0.0448608	4.80213e+10	2.71019e+16	1137889656548150	8.02207e+08	0.0019228265820166665	726818	567161589484099	3.45135e+16	0.0004731682704201623	0.48035319280920785	0.06344275177890694	9.60426e+10	2710185495282530	1137889656548150
T8C2A1	59780	5.9249e+16	2	0.0009148178454834393	0.10131799999999999	0.037231400000000005	2.79755e+11	2.59035e+16	3566137910897550	4.80198e+08	0.00017108895206666665	782.373	3.00751e+16	1.1778e+16	0.0012937478041836145	0.14328528971251725	0.05265315082613766	5.59509e+10	2590348850995660	3566137910897550
T8C2A2	59780	5.92537e+16	2	0.0009294742130645701	0.08026119999999999	0.052490199999999994	2.55599e+11	1274882491296640	2204147379724500	4.4039e+09	0.00010736433709066664	4217.24	3098748334760510	1.29169e+16	0.0013144750379919746	0.11350647757233945	0.07423235273167623	5.11198e+11	1.27488e+16	2.20415e+16
T8C2A3	59780	6.01812e+16	2	0.0009723459048678488	0.289001	0.11291500000000002	7.88277e+10	7.96983e+16	2.21239e+16	1.32953e+10	0.0013920263000166667	379373	47626837106132	2782124349840880	0.001375104765982051	0.4087091337393869	0.15968592439535806	0.00015765537339574952	7969827565028870	2.21239e+16
T8C2A4	59780	6013346644031530	2	0.000870246230963533	0.289001	0.0686646	7.64678e+10	8541693552114900	2.32517e+16	1.28706e+10	0.0013920263000166667	375450	4.82967e+16	2840262300416120	0.0012307140224326971	0.4087091337393869	0.09710640857492364	0.00015293552348270362	8541693552114910	2.32517e+16
T8C2A5	59780	5864735633476460	2	0.0008047697412847106	0.0741577	0.039672900000000004	2.18257e+11	1.07887e+16	1.34028e+16	3.7455e+08	9.16561e+10	19554.4	2759454701368700	1.14905e+16	0.0011381162827123247	0.10487482509439527	0.05610595323867157	4.36514e+11	1.07887e+16	1.34028e+16
T8C2A6	59780	5811985183611600	2	0.0007106441067581132	0.0695801	0.039672900000000004	2.04885e+11	1.27407e+16	1.76322e+16	3.49886e+09	8.06898e+10	22073.7	2.92957e+16	1.1699e+16	0.0010050025337978374	0.0984011210912762	0.05610595323867157	4.0977e+11	127407322627229	1763219789340620
T8C2A7	59780	5844742700048670	2	0.0006062931384744064	0.0656128	0.0656128	2.04204e+11	0.2547696156497633	9974479702474300	3.46461e+09	7.17507e+10	1379.5	2760539119855570	1.19876e+16	0.0008574279792042543	0.09279051162527342	0.09279051162527342	4.08408e+10	0.2547696156497639	9974479702474290
T8C2A8	59780	5905627724888840	2	0.0005965681533288726	0.19622799999999999	0.0656128	3.43407e+10	7467085283798540	2.11987e+16	5.78266e+08	0.0006417571330666666	69113.9	5555109039759030	3.47872e+16	0.0008436747733175637	0.2775082989173477	0.09279051162527342	6.86813e+10	7467085283798540	2.11987e+16
T8C2A9	59780	6.10516e+16	2	0.0005325159954332554	0.09918210000000001	0.032653800000000004	3.37031e+11	1577829180939520	1235784454281990	5.66435e+08	0.00016395148267350003	4358.17	2.36102e+16	116390059631019	0.0007530913429223187	0.14026467096464457	0.04617944682301858	6.74061e+10	1.57783e+16	1235784454281990
T8C2A10	59780	6041951877476020	2	0.00044238243171629315	0.18798800000000002	0.0546265	4.17387e+10	7217975732827890	1808906730330830	6.98895e+08	0.0005889914690666668	87555.7	4.90002e+16	2.63598e+16	0.0006256232346887714	0.2658551791633934	0.07725353716497388	8.34774e+09	7217975732827880	1.80891e+16
T2C2A1	59780	5756323961060400	2	0.001264468212077618	0.0308228	0.121155	2.25449e+11	4864723772111980	1.0568e+16	4.0239e+09	0.00024464223375	15974.4	4717865355740190	2.47762e+16	0.0017882280947098268	0.04359002179031344	0.17133904414931234	4.50898e+10	4864723772111980	1.0568e+16
T2C2A2	59780	5.7318e+16	2	0.0013323083219638678	0.024414099999999998	0.121155	2.16331e+11	5218684499680150	1.1371e+16	3.9013e+08	0.00024464223375	158618	4766858612129470	2513478613930250	0.0018841684981838415	0.03452675133313298	0.17133904414931234	4.32662e+10	521868449968015	1.1371e+16
T2C2A3	59780	565564862970604	2	0.0012193401707427235	0.0192261	0.05950930000000001	1.47281e+11	0.5490618706272086	6018470446009780	2.70245e+09	5.90226e+11	549.521	3.21103e+16	1.7537e+16	0.0017244074066106846	0.027189811371541365	0.08415885914732925	2.94563e+10	0.5490618706272086	6018470446009780
T2C2A4	59780	5633775697314940	2	0.00110185921323185	0.014953600000000001	0.05950930000000001	1.38174e+10	0.3105482520922459	3708913909991740	2.5052e+09	5.90226e+11	3409.24	4380219148481370	3.53193e+16	0.0015582642431782306	0.021147583926302317	0.08415885914732925	2.76347e+10	0.31054825209224535	3708913909991740
T2C2A5	59780	565874542713283	2	0.0010370055353797257	0.054931600000000004	0.03417969999999999	1.51679e+11	0.6466398086656827	873011179839645	2.70718e+09	5.02913e+10	659.83	3.13675e+16	1.48837e+16	0.0014665472923899806	0.07768501372285391	0.04833739529784367	3.03358e+10	0.646639808665682	8730111798396450
T2C2A6	59780	5.70059e+16	2	0.000989228061709602	0.0857544	0.0335693	1.82928e+10	2.05616e+16	2.67165e+16	3.21184e+09	0.00012256361865599998	25122.6	3926841394649320	2.20917e+16	0.0013989797411497681	0.12127503551316735	0.047474159339371144	3.65855e+10	2.05616e+16	2671649507587350
T2C2A7	59780	5802668701716590	2	0.0008547015488290399	0.201416	0.045471199999999996	3.91434e+11	1.11267e+16	2.59378e+16	6.64555e+07	0.0006761400842666668	1.08688e+06	4.17595e+16	2.00124e+16	0.0012087305221353181	0.28484523887893937	0.06430598773737947	7.82869e+10	1.11267e+16	2.59378e+16
T2C2A8	59780	5.67444e+16	2	0.0009040513765473404	0.0558472	0.0561523	1.63773e+11	0.26840125002928733	1.14116e+16	2.86572e+08	5.25513e+10	10319.4	2290612485627190	7580160822108570	0.0012785217177953144	0.07897986766056272	0.07941134421844276	3.27545e+10	0.268401250029288	1.14116e+16
T2C2A9	59780	5606350242958900	2	0.0008577645014553364	0.0363159	0.0411987	1.38843e+11	0.5194380232867188	3781215303426020	2.43663e+09	2.82889e+06	346.53	1.49922e+16	4.19559e+16	0.001213062191280333	0.051358438309785086	0.058263760292140435	2.77685e+11	0.5194380232867191	3.78122e+16
T2C2A10	59780	5539329993085410	2	0.0008281760510204084	0.0228882	0.032958999999999995	1.21259e+11	0.15551875602251156	1.75393e+16	2.13527e+09	1.81049e+10	1686.06	1.31378e+16	3783541320026840	0.0011712178033856538	0.03236880285830788	0.04661106480225484	2.42518e+11	0.15551875602251133	1.75393e+16
T4C3A1	59780	6005962781651820	2	0.0012953687519739042	0.059204099999999996	0.0708008	2.4744e+11	0.530959909092948	7191886924671720	4.40359e+08	8.35459e+10	15153.4	2.65926e+16	1.22205e+16	0.0018319280573158056	0.08372724116809295	0.10012745158686503	4.94879e+10	0.530959909092948	7191886924671730
T4C3A2	59780	5995438230266170	2	0.0016103359094847775	0.0521851	0.0845337	2.66359e+10	1.22355e+16	2.17607e+16	4.87144e+08	0.00011909910726150001	44583.8	3079574761215210	1.2363e+16	0.0022773588831697853	0.0738008761737962	0.11954870501757851	5.32718e+10	1.22355e+16	2.17607e+16
T4C3A3	59780	6.09325e+16	2	0.001798587193509535	0.0714111	0.0845337	3.3915e+10	0.27082984224562695	215778337521877	6.19156e+08	0.00011909910726150001	7761.98	2.11209e+16	5807371343498590	0.002543586402171747	0.10099054612398134	0.11954870501757851	6.783e+10	0.27082984224562656	2157783375218760
T4C3A4	59780	6082364153623340	2	0.0019931176433589833	0.0701904	0.0775146	3.11171e+09	0.6094665699374763	1.70832e+16	5.84819e+08	0.000100141886886	5504.28	2.18322e+16	6143974245276900	0.0028186940026433756	0.0992642156283925	0.10962219860192553	6.22343e+10	0.609466569937476	1708324601346560
T4C3A5	59780	6210914822246620	2	0.0022778224240214123	0.0671387	0.19104000000000002	4.5808e+10	5373610518833610	1.37081e+16	8.49929e+07	0.0006082713600000002	77114	5190511823886990	3.02826e+16	0.00322132736472864	0.09494846010009851	0.2701713589557561	9.16161e+10	5373610518833610	1370809258591300
T4C3A6	59780	6.34844e+16	2	0.0023126384164603546	0.0671387	0.09552000000000001	4.82055e+11	0.2583878845035484	1336823304187390	8.92551e+08	0.00015206784000000004	104286	1.88411e+16	5734730729441570	0.003270564613423272	0.09494846010009851	0.13508567947787806	9.64111e+10	0.25838788450354794	1.33682e+16
T4C3A7	59780	5968835635083930	2	0.0024670335815322854	0.0357056	0.0778198	2.40757e+11	1.14494e+16	1.30677e+16	5.02693e+08	0.00010093202120066664	22181	3669809620925260	2051305027954090	0.0034889123498328283	0.05049534377266878	0.11005381658116178	4.81515e+10	1144936217733010	1.30677e+16
T4C3A8	59780	6035110549115870	2	0.0025506327292740046	0.0430298	0.039672900000000004	2.52346e+11	0.16722550931760374	3223162018919470	5.28999e+08	3.08594e+10	1166.37	9232239243278960	1.48623e+16	0.003607139398372001	0.06085332674620181	0.05610595323867157	5.04693e+11	0.1672255093176036	3223162018919470
T4C3A9	59780	6033491742888980	2	0.0025352463064737376	0.0842285	0.0735474	2.62459e+10	0.8422479045724537	1347895810759100	5.44548e+07	0.00011824067020416665	28302.1	3270057723441870	1.53434e+16	0.003585379710571455	0.11911708703834224	0.10401173055727897	5.24917e+10	0.8422479045724526	1.3479e+16
T4C3A10	59780	6074172704418070	2	0.002601779556423553	0.08789060000000001	0.20263699999999998	4.66504e+11	6140244353194060	1.83202e+16	8.90314e+08	0.0006843625628166665	1.06651e+06	4.90443e+16	272196342212682	0.003679471934999244	0.12429607852510878	0.28657199363859687	9.33007e+10	6140244353194060	1832017272218600
T4C4A1	59780	5903398890103830	2	0.00031089341020408166	0.0332642	0.0521851	2.17028e+11	0.1870606117175544	602234688981847	3.63318e+09	4.53881e+10	1045.39	1674171842597030	4597036719467650	0.0004396696771630343	0.04704268278149111	0.0738008761737962	4.34056e+10	0.18706061171755453	6022346889818470
T4C4A2	59780	5.82083e+16	2	0.0001900533486283038	0.027465800000000002	0.0521851	1.85731e+11	0.47245028205234785	5.25393e+16	3.10148e+08	4.53881e+10	703.805	2433266691459020	9303419020342100	0.00026877602320456926	0.038842506861426956	0.0738008761737962	3.71461e+11	0.47245028205234657	5.25393e+16
T4C4A3	59780	5741659802084360	2	0.00021671669068250255	0.03417969999999999	0.032958999999999995	1.63538e+11	0.2035033751392118	2.37345e+16	2.73342e+08	1.94709e+11	3225.15	1.17816e+16	2.43362e+16	0.00030648368315581005	0.04833739529784367	0.04661106480225484	3.27076e+10	0.20350337513921227	2.37345e+16
T4C4A4	59780	5849521454221990	2	0.00031944423477751763	0.030212400000000004	0.0827026	2.19481e+11	1.96284e+16	2.1677e+16	3.67497e+09	0.00011399533411266666	32423.2	3.04587e+16	1.21456e+16	0.0004517623692442606	0.042726785831840905	0.11695913856351714	4.38962e+11	1.96284e+16	2167699203792680
T4C4A5	59780	5772263744684750	2	0.0004122170552358648	0.0192261	0.0827026	1.83378e+10	1.32143e+16	1.71176e+16	3.08457e+09	0.00011399533411266666	183.673	4.01827e+16	2.25101e+16	0.0005829629501560593	0.027189811371541365	0.11695913856351714	3.66756e+10	1321425287316060	1.71176e+16
T4C4A6	59780	5844139447462010	2	0.00012346906182669786	0.0891113	0.0704956	2.56879e+09	0.1704420805106328	3.43926e+16	4.28379e+09	0.0001323470631281667	6674.02	2.32567e+16	6960642774327020	0.00017461162176879834	0.1260224090206976	0.09969583360762878	5.13758e+11	0.1704420805106322	3439258693029030
T4C4A7	59780	5.69743e+16	2	7.71363e+10	0.0228882	0.06835939999999999	1.57701e+10	0.8679700892588158	1.09594e+16	2.6293e+09	7.78835e+10	900.013	4.87997e+16	3253204419750790	0.00010908715562213351	0.03236880285830788	0.09667479059568734	3.15403e+10	0.8679700892588148	1.09594e+16
T4C4A8	59780	5721445640760010	2	2.22628e+11	0.025634800000000003	0.0363159	1.62209e+10	0.33979404762952964	3770537086613830	2.70352e+09	2.19807e+11	422.308	1418768178332010	3066339272218340	3.14844e+10	0.03625308182872182	0.051358438309785086	3.24417e+10	0.3397940476295293	3770537086613830
T4C4A9	59780	5945052382585230	2	7.2598e+08	0.025634800000000003	0.178223	3.64553e+11	7270117177330710	1.63956e+16	6.07667e+08	0.0005293906288166666	61135.1	509890975733074	2.8903e+16	0.0001026690058926523	0.03625308182872182	0.2520453837268201	7.29107e+10	7.27012e+16	1.63956e+16
T4C4A10	59780	5790712961408590	2	0.00023589608007694882	0.0558472	0.0570679	1.88321e+11	0.627122930790743	1.07225e+16	3.14791e+09	5.42791e+10	12410.4	2.67517e+16	9815842321795900	0.00033360743575547064	0.07897986766056272	0.08070619815615156	3.76642e+10	0.6271229307907441	1.07225e+16
T5C4A1	59780	5608531196477610	2	0.0003439634395951824	0.019531200000000002	0.019531200000000002	1.3031e+11	0.05081288985949612	0.17958708964566883	2.19152e+09	6357796224	103.606	3503282357460590	2.31739e+16	0.0004864377612360058	0.0276212879294214	0.0276212879294214	2.60621e+11	0.050812889859496245	0.17958708964566972
T5C4A2	59780	564031345123357	2	0.00023428289963198397	0.06530760000000001	0.032958999999999995	1.44103e+11	0.4940040704388142	9094531311015650	2.41082e+09	71084710296	647.86	5067130636875280	3.61378e+16	0.0003313260540916463	0.09235889364603717	0.04661106480225484	2.88205e+11	0.4940040704388143	9094531311015650
T5C4A3	59780	5641526118399040	2	0.0002237666570759451	0.0317383	0.0311279	1.42899e+11	0.36235761244779646	2.58654e+16	2.38995e+09	1.67887e+10	256.084	1.22892e+16	2.55163e+16	0.00031645384124369104	0.044884734306666	0.044021498348193466	2.85798e+11	0.36235761244779585	2.58654e+16
T5C4A4	59780	5681570994568100	2	0.00017750020006691204	0.049133300000000005	0.0894165	1.89916e+11	2949787072927680	5130382818784880	3.17046e+09	0.0001332551745375	5292.89	3768167408398540	1.64169e+16	0.0002510231902585647	0.069484979224146	0.12645402699993386	3.79832e+10	2949787072927670	5130382818784880
T5C4A5	59780	5626128205733560	2	0.00017181329101706257	0.0189209	0.0894165	1.89611e+11	4907815014026390	8209901134713160	3.16506e+08	0.0001332551745375	8321.93	3348796784775010	1.22213e+16	0.00024298068635228534	0.026758193392305098	0.12645402699993386	3.79223e+10	4907815014026380	8209901134713150
T5C4A6	59780	5640288371041750	2	0.00035645023770491805	0.0311279	0.0317383	1.40543e+11	0.0020114407746416245	2.00635e+16	2.36352e+09	1.67887e+10	2218.42	1.15829e+16	2485321527163230	0.0005040967604734087	0.044021498348193466	0.044884734306666	2.81086e+11	0.0020114407746413886	2006353872939500
T5C4A7	59780	5591816602939830	2	0.0003455459870525259	0.0247192	0.09124760000000001	1.39665e+11	1.65969e+16	3.3805e+16	2.34762e+08	0.0001387687417626667	1908.64	7231710084835460	5986734789126510	0.0004886758213132801	0.034958227891013015	0.12904359345399524	2.79331e+11	1.65969e+16	3380504748413390
T5C4A8	59780	5624054676418220	2	0.00042756773062897286	0.023498500000000002	0.09124760000000001	1.46266e+11	1.64604e+16	3118528303352210	2.4682e+09	0.0001387687417626667	1931.3	710669141648439	584476540556482	0.0006046720834885798	0.033231897395424176	0.12904359345399524	2.92532e+11	1.64604e+16	3118528303352210
T5C4A9	59780	5.60999e+16	2	0.00046051526905319513	0.0643921	0.0402832	1.50278e+11	1638564276936130	2.11973e+16	2.53994e+08	6.91057e+10	15075.7	3483954595689280	1.46396e+16	0.0006512669391749232	0.09106418112968458	0.056969047775787866	3.00557e+11	1.63856e+16	2.11973e+16
T5C4A10	59780	5618242303160440	2	0.0005085276166109067	0.0643921	0.0357056	1.51777e+10	1553970634421150	208139492338219	2.57268e+09	6.91057e+10	15161.1	3455696137407130	1.44634e+16	0.0007191666522524099	0.09106418112968458	0.05049534377266878	3.03554e+11	1.55397e+16	2.08139e+16
T7C4A1	59780	6085757926367130	2	0.0003963456811140851	0.0350952	0.0765991	3.00459e+11	1.46755e+16	1145848591655100	5.03375e+08	9.77904e+10	3273.67	2.14686e+16	6974578453970030	0.0005605174376195409	0.04963210781419625	0.10832748608557295	6.00918e+11	1.46755e+16	1.14585e+16
T7C4A2	59780	6224071901729690	2	0.00013372500941786553	0.0540161	0.07507319999999999	3.55271e+10	1.10843e+16	7669712889293100	5.92407e+08	9.39331e+10	3356.02	1739595865102840	4747135182097040	0.00018911572194721532	0.07639030120650134	0.10616953761074784	7.10543e+10	1.10843e+16	7669712889293100
T7C4A3	59780	6294263587432790	2	6.16222e+10	0.0695801	0.103149	4.02593e+10	0.7703708958339386	9353913801749880	6.7104e+08	0.00017732860335	5125.38	2.53562e+16	1.27918e+16	8.71469e+10	0.0984011210912762	0.1458747147452224	8.05186e+10	0.7703708958339381	9353913801749880
T7C4A4	59780	6.10465e+16	2	0.00013809990985279362	0.06042480000000001	0.104065	3.36867e+10	1.32515e+16	2105214830657690	5.61753e+08	0.0001804920704166667	7306.85	2.88049e+16	125156526448536	0.00019530276547632242	0.08545357166368181	0.14717013436835616	6.73734e+10	1.32515e+16	2.10521e+16
T7C4A5	59780	6038086938391770	2	5.34083e+09	0.06042480000000001	0.12176500000000001	3.14907e+10	2.65495e+16	4.12504e+16	5.24883e+08	0.0002471119204166667	119416	3850772835603790	1.96575e+16	7.55307e+10	0.08545357166368181	0.17220171442235996	6.29813e+10	2.65495e+16	4125036825480910
T7C4A6	59780	6000369136607820	2	1.90058e+10	0.0280762	0.12176500000000001	2.66932e+11	2210416083786050	3346690638012620	4.44886e+07	0.0002471119204166667	70132.2	5857032182773200	4430097025087910	2.68783e+10	0.03970574281989949	0.17220171442235996	5.33864e+10	2210416083786050	3346690638012620
T7C4A7	59780	6239963435571130	2	0.0004406773881063903	0.423889	0.14679	0.00033089136829023076	1.12982e+16	2.43965e+16	5.518e+09	0.002994698072016667	7.51394e+06	2.50579e+16	6987873304353970	0.0006232119388912091	0.599469572740769	0.20759240882074664	0.0006617827365804615	1.12982e+16	2.43965e+16
T7C4A8	59780	6060382934296810	2	0.0001363489970558717	0.423889	0.14679	0.00031828821701034205	1.20049e+16	2.64562e+16	5.30502e+08	0.002994698072016667	7.51152e+06	2.50773e+16	6994868972402190	0.0001928266008523826	0.599469572740769	0.20759240882074664	0.0006365764340206841	1.20049e+16	2645621926972430
T7C4A9	59780	5957766617755470	2	0.00030361369586818344	0.0292969	0.0924683	2.69944e+11	2.36195e+16	3.22993e+16	4.51435e+08	0.0001425064417481667	6833.6	3.50729e+16	1.51485e+16	0.00042937460641900507	0.04143207331548833	0.1307699239495841	5.39887e+10	2.36195e+16	3229925631563190
T7C4A10	59780	6116553489658040	2	0.00039325210752760116	0.045471199999999996	0.132446	3.68432e+10	2.07932e+16	3467778199867310	6.16621e+08	0.0002923657152666667	136327	3.64892e+16	1.92984e+16	0.0005561424638973363	0.06430598773737947	0.18730692948206698	7.36865e+10	2079317727108210	3467778199867310
T4C2A1	59780	6670025925510240	2	0.0006224809732351958	0.422058	0.165405	0.00014803772811875827	7628066993855220	2337861388656210	2.47371e+10	0.0029688825893999997	1.4259e+07	5.51422e+16	3575514405106740	0.0008803210346684174	0.5968801477080637	0.2339179942843218	0.0002960754562375166	7.62807e+16	2.33786e+16
T4C2A2	59780	6518122101351470	2	0.0007324882855804618	0.138855	0.294495	9.65378e+10	3.2377e+16	1.20478e+16	1.61788e+10	0.00144545508375	319619	4956181073343120	320737342593353	0.0010358948677473057	0.19637062420331614	0.41647882305106465	0.00019307561617130627	3.2377e+16	1.20478e+16
T4C2A3	59780	6547268334420840	2	0.0008892113274004685	0.158386	0.154114	8.40353e+10	1627462635297810	4860637720126280	1.41374e+10	0.0004181020832666666	9810.53	2321466310839090	6746365911731150	0.001257534719025525	0.22399162929002506	0.2179501089515672	0.00016807055189166034	1.62746e+16	4860637720126280
T4C2A4	59780	6562480284495790	2	0.0007792143420040147	0.158386	0.154114	7.17903e+10	1.42104e+16	3.7153e+16	1.20661e+10	0.0004181020832666666	55351.6	3.1847e+16	1.3533e+16	0.0011019754904577049	0.22399162929002506	0.2179501089515672	0.00014358067600727048	1.42104e+16	3715302075231210
T4C2A5	59780	6675711688228900	2	0.0006862321267815323	0.151367	0.20111099999999998	9.04743e+09	0.6943321257360944	456251669962457	1.51573e+09	0.0006740939053499999	1.0879e+06	3512067813112800	1.67995e+16	0.0009704787806305762	0.2140652642957283	0.28441390374241554	0.00018094855632618662	0.6943321257360944	4562516699624570
T4C2A6	59780	6670570646360330	2	0.0006263147763298762	0.20751999999999998	0.315247	0.00016413016044592062	4583453109145080	1.5016e+16	2.74199e+09	0.0016563445168166666	1.14537e+07	2.8586e+16	9780200891633330	0.0008857428510003826	0.29347759846366467	0.4458265828974311	0.00032826032089184123	4583453109145080	1.5016e+16
T4C2A7	59780	6645970533761000	2	0.0005923004221980595	0.205994	0.19104000000000002	0.00010255970586523367	0.1786014083287476	688681350837046	1.71515e+10	0.0007072254672666668	2.07221e+06	2.9966e+16	1112317311022210	0.000837639290071806	0.2913195085674834	0.2701713589557561	0.0002051194117304674	0.17860140832874843	6886813508370450
T4C2A8	59780	6559636284185750	2	0.0005704766842924055	0.0933838	0.140381	8.01831e+09	1610723217291890	364040043485123	1.34179e+10	0.0003284470860166667	69347.6	2.20934e+16	6406336657417970	0.0008067758639439544	0.13206463646593664	0.1985287140994975	0.0001603662021736464	1610723217291880	3.6404e+16
T4C2A9	59780	6650746435183540	2	0.0005321484072766812	0.305481	0.23284899999999997	0.00012852325338192258	2467178216496900	1.46193e+16	2.14674e+10	0.0015553106893500001	677870	3.85964e+16	1.80375e+16	0.000752571494765924	0.4320153732472955	0.3292982137850128	0.0002570465067638453	246717821649691	1.46193e+16
T4C2A10	59780	6768411575080350	2	0.0004370782529608565	0.281982	0.184937	0.00014216638729098728	0.7632755864449641	8918610021483930	2.37258e+10	0.0013252308054	511334	3311727700385520	1.45278e+16	0.0006181219931555817	0.3987827687450901	0.26154041358459307	0.00028433277458197456	0.7632755864449657	8918610021483940
T1C3A1	59781	5755393147419610	2	0.0006665718157441328	0.0570679	0.137939	2.49331e+11	2.74987e+16	8253654417088120	4.2295e+09	0.00031711946201666666	143565	5131455346183630	3463221333214240	0.0009426749021210122	0.08070619815615156	0.19507520458018238	4.98661e+10	2.74987e+16	8253654417088120
T1C3A2	59781	5.61238e+16	2	0.0007524004159181012	0.043335000000000005	0.0845337	1.44351e+11	0.9742489789405581	25238264087113	2.50016e+09	0.00011909910726150001	1540.96	6361159265673380	5045682095716420	0.001064054872526536	0.061284944725438086	0.11954870501757851	2.88702e+10	0.9742489789405554	25238264087113
T1C3A3	59781	5583340422117330	2	0.000958214511232666	0.045471199999999996	0.0177002	1.28313e+11	0.2590670957539051	2407929629201310	2.29155e+09	3.44605e+10	2273.58	3.06702e+16	1.86363e+16	0.0013551199574479427	0.06430598773737947	0.02503186289671626	2.56627e+11	0.25906709575390563	2407929629201310
T1C3A4	59781	5697003095236310	2	0.0013009164372292201	0.0701904	0.0222778	1.72367e+11	1.67951e+16	1962973466442920	3.1548e+08	821115	19911.9	324469426482892	1.36751e+16	0.0018397736690436502	0.0992642156283925	0.03150556689983534	3.44734e+10	1679512849028940	1962973466442920
T1C3A5	59781	5748273251334620	2	0.0014577184452919827	0.0814819	0.027770999999999997	1.83814e+11	1101340572419160	2008269847922070	3.41767e+09	0.00011065500046016666	2256.5	4.39476e+16	2583657093840000	0.002061525195453344	0.1152328080679283	0.03927412484066322	3.67628e+10	1.10134e+16	2.00827e+16
T1C3A6	59781	5642932951402300	2	0.0016122538397316875	0.0286865	0.027770999999999997	1.4023e+11	0.006273629445631083	1.63772e+16	2.77035e+09	1.37153e+11	2386.11	8075481429579510	1.30269e+16	0.0022800712461366513	0.040568837357015795	0.03927412484066322	2.80459e+10	0.006273629445630974	1.63772e+16
T1C3A7	59781	5678185120460160	2	0.0017286607644402072	0.203247	0.0418091	3.09033e+10	1296829220792560	3549380915380340	5.6485e+08	0.0006884890501500001	99069.1	4.53379e+16	2.33385e+16	0.0024446954978135827	0.28743466391164446	0.059126996250612976	6.18065e+10	1.29683e+16	3549380915380340
T1C3A8	59781	5733602051246460	2	0.0017954430566066144	0.203247	0.0689697	2.48382e+11	928299849674484	3.19645e+16	4.67689e+08	0.0006884890501500001	575008	6777875518660390	512333710516576	0.0025391399211216787	0.28743466391164446	0.09753788513280365	4.96763e+10	9282998496744840	3.19645e+16
T1C3A9	59781	5.68733e+16	2	0.0018081849059400146	0.0335693	0.0350952	1.54047e+11	0.075162294626373	3.60075e+16	3.11232e+09	205279	41.6014	1.1643e+16	2.28849e+16	0.0025571596172586876	0.047474159339371144	0.04963210781419625	3.08093e+10	0.07516229462637253	3.60075e+16
T1C3A10	59781	5.62515e+16	2	0.0018574930643515497	0.0201416	0.017394999999999997	1.33333e+11	0.013625099145053597	0.17395629152109926	2.79723e+08	6.7614e+09	1571	3.0576e+16	1.58006e+16	0.0026268918836199226	0.028484523887893933	0.024600244917479985	2.66666e+11	0.01362509914505407	0.1739562915210997
T7C3A1	59780	5697423011997180	2	0.001115964255486785	0.07446289999999998	0.147095	2.04958e+11	2.82514e+16	1.20872e+16	3.62347e+08	0.00036061565041666665	14040.8	6501165023215650	5248532813514790	0.001578211785233005	0.10530644307363153	0.20802374395727044	4.09916e+10	2825135318607940	1.20872e+16
T7C3A2	59780	5655902186420130	2	0.0011972610765640683	0.0247192	0.147095	1.74152e+10	5037442378545980	1.4173e+16	3.14139e+09	0.00036061565041666665	1164.93	8191436479517790	7539752069916800	0.0016931828521783183	0.034958227891013015	0.20802374395727044	3.48304e+11	5037442378545980	1.4173e+16
T7C3A3	59780	5604943269701470	2	0.0012624721575108732	0.0161743	0.014953600000000001	1.29385e+11	0.012365940749843944	0.014044067341516087	2.42201e+09	4.36013e+09	1173.74	2814099041073970	1.16302e+16	0.0017854052472702994	0.022873914421891153	0.021147583926302317	2.58769e+10	0.012365940749843653	0.014044067341516975
T7C3A4	59780	5635571329025600	2	0.0014322179106724658	0.0473022	0.0280762	1.40816e+10	0.4125744843148872	4749457721730870	2.68878e+08	37291635414	4385.51	2.97168e+16	1.32381e+16	0.002025461993546659	0.06689541277008462	0.03970574281989949	2.81633e+11	0.41257448431488664	4749457721730870
T7C3A5	59780	563123345068021	2	0.001625911097457344	0.041503899999999996	0.0192261	1.37128e+11	0.22598455123327918	1.8364e+16	2.72602e+09	2.87096e+11	2613.94	1723719576345930	6276845809542360	0.0022993855252370983	0.0586953782713767	0.027189811371541365	2.74255e+11	0.22598455123327904	1.8364e+16
T7C3A6	59780	5636311255677850	2	0.0017506717575945135	0.036621100000000004	0.018615700000000002	1.36732e+11	0.10757192370989938	0.9099688543238331	2.78964e+09	2.23517e+10	2082.61	1.03455e+16	300352944504085	0.002475823742853704	0.051790056289021356	0.02632657541306883	2.73464e+11	0.10757192370989983	0.9099688543238336
T7C3A7	59780	5643005227706220	2	0.001868173097039144	0.030212400000000004	0.0476074	1.43849e+11	0.2740832169584278	5668658834365620	2.97912e+09	3.77744e+10	46.5524	2461890329587200	1.05846e+16	0.002641995730693305	0.042726785831840905	0.06732703074932089	2.87698e+11	0.2740832169584274	5668658834365620
T7C3A8	59780	5695492796230170	2	0.001964376514302442	0.049743699999999995	0.0509644	1.64877e+11	0.12199461130464914	1036267917901700	3.39104e+08	4.32895e+10	986.386	2.18729e+16	6768541981866230	0.0027780479081337	0.07034821518261852	0.07207454567820737	3.29754e+10	0.12199461130464866	1.03627e+16
T7C3A9	59780	5628600310754040	2	0.0020549184563566415	0.049743699999999995	0.0509644	1.42316e+11	0.340814073556671	6765712907831670	3.07568e+08	4.32895e+10	601.709	2.77377e+16	1157179031087540	0.002906093550550347	0.07034821518261852	0.07207454567820737	2.84632e+11	0.34081407355667087	6765712907831670
T7C3A10	59780	5717234266324850	2	0.002115090831799933	0.040588400000000004	0.12023900000000001	2.88587e+11	5891930878133160	1.23571e+16	5.55531e+08	0.00024095695201666671	27045.9	3323172695417360	1.23579e+16	0.0029911901399824565	0.05740066575502414	0.1700436245261786	5.77174e+10	5891930878133160	1.23571e+16
T3C3A1	59780	6498092586681270	2	0.0013165340590163936	0.100098	0.08636469999999999	6.86327e+10	1.63778e+16	2307788307404720	1.17275e+10	0.00016699349340000002	34307.2	1.5383e+16	2.87198e+16	0.0018618603215870843	0.1415599491664221	0.12213813005028364	0.00013726538609395276	1.63778e+16	2.30779e+16
T3C3A2	59780	6521161613527910	2	0.0015082822520073606	0.13763399999999998	0.10437	7.06864e+09	1.07098e+16	3287425240306410	1.216e+10	0.0003157186325999999	4964.77	2442521344957340	8083200334829560	0.0021330332166754435	0.19464386944365855	0.14760146950487996	0.00014137272630637161	1070977348140370	3287425240306410
T3C3A3	59780	6.48939e+16	2	0.001699070772766812	0.0872803	0.137329	6.96678e+10	1.80141e+16	3.11655e+16	1.20923e+10	0.0003143209040166667	429596	2267471885486340	7367216304527590	0.0024028489302785603	0.12343298398799246	0.19421253430713478	0.00013933565901015047	1.80141e+16	3.11655e+16
T3C3A4	59780	6457505211870560	2	0.0017451024150050183	0.0845337	0.161743	6.74158e+09	4316705124421900	6219335611784860	1.17433e+10	0.0004360133008166667	76635.9	3.03423e+16	1.09068e+16	0.0024679475030301382	0.11954870501757851	0.22873914421891153	0.00013483163499927042	4316705124421900	6219335611784860
T3C3A5	59780	625722084123915	2	0.001995236306523921	0.17639200000000002	0.12023900000000001	5.52539e+10	4063124505942180	1.1354e+16	9.87232e+08	0.0005185689610666667	1.01926e+06	3611006067534180	1.45923e+16	0.002821690244825331	0.24945595869411502	0.1700436245261786	0.00011050772173009935	4063124505942170	1.1354e+16
T3C3A6	59780	6576911725561980	2	0.002134173498444296	0.6558229999999999	0.118103	0.00035466608692339075	1.98925e+16	5798807046487900	5.98691e+09	0.007168396788816664	2.06481e+08	393140458137919	1.68185e+16	0.0030181771059571583	0.9274737811162103	0.16702286435694966	0.0007093321738467815	1.98925e+16	5798807046487900
T3C3A7	59780	6355372592416140	2	0.002136409472666444	0.0793457	0.20721399999999998	6.66072e+10	6360136189508150	1.47652e+16	1.18617e+10	0.0007156273632666666	1.76554e+06	4.10718e+16	1.86489e+16	0.003021339251027237	0.1122117650559869	0.29304484911357853	0.00013321441446623376	6360136189508160	1.47652e+16
T3C3A8	59780	6277565714660320	2	0.0021494577568082966	0.0793457	0.0741577	4.46397e+11	0.8246509201045323	1.63533e+16	8.20985e+08	0.00010492900180816668	9800.67	1.70705e+16	4.01575e+16	0.003039792311426344	0.1122117650559869	0.10487482509439527	8.92794e+10	0.824650920104532	1.63533e+16
T3C3A9	59780	6194033336650590	2	0.0022355890769488124	0.0643921	0.110474	3.99078e+10	2.65348e+16	3781134687286860	7.48416e+08	0.00020340841126666667	16172.1	3006770136499600	1.14065e+16	0.003161600392514159	0.09106418112968458	0.15623382908960531	7.98156e+10	2653477430854210	3781134687286860
T3C3A10	59780	6234892690685970	2	0.0023278157085814656	0.0643921	0.09307860000000001	3.89592e+10	1.77075e+16	2.16898e+16	7.39622e+08	0.00014439376296600001	9108.7	2.57023e+16	8545219755069740	0.0032920285457810447	0.09106418112968458	0.1316330184867004	7.79185e+10	1.77075e+16	2.16898e+16
[truncated: 5,000 more columns]
