# Supplementary material for: Detection of Different Hosts From a Distance Alters the Behaviour and Bioelectrical Activity of Cuscuta racemosa
Source: Front Plant Sci. 2021 Mar 18;12:594195. doi: 10.3389/fpls.2021.594195 (PMC8012508; doi:10.3389/fpls.2021.594195)
Supplement: Supplementary file 9 [file Table_4.XLSX]

## Sheet: Features_CW-after
sample	nobs	entropy	class	fft_mean	fft_max	fft_min	fft_variance	fft_skewness	fft_kurtosis	psd_mean	psd_max	psd_variance	psd_skewness	psd_kurtosis	cwt_mean	cwt_max	cwt_min	cwt_variance	cwt_skewness	cwt_kurtosis	Coluna1	Coluna2	Coluna3	Coluna4	Coluna5	Coluna6	Coluna7	Coluna8	Coluna9	Coluna10	Coluna11	Coluna12	Coluna13	Coluna14	Coluna15	Coluna16	Coluna17	Coluna18	Coluna19	Coluna20	Coluna21	Coluna22	Coluna23	Coluna24	Coluna25	Coluna26	Coluna27	Coluna28	Coluna29
T8C2D1	60205	5.86219e+16	3	0.0007188574824848435	0.07110599999999999	0.041503899999999996	2.42916e+11	1.46384e+16	2.17375e+16	4.13466e+09	8.42677e+10	3764.76	2.42711e+16	7960368630282240	0.001016618001143445	0.10055906956610129	0.0586953782713767	4.85833e+10	1.46384e+16	2.17375e+16
T8C2D2	60205	5871772807508410	3	0.0005987336097666306	0.203247	0.041503899999999996	2.71289e+11	443321238812649	1.1394e+16	4.58115e+08	0.0006884890501500001	23296.2	9340764739347570	1127714971312970	0.0008467371911805694	0.28743466391164446	0.0586953782713767	5.42578e+10	4433212388126480	1139397271964920
T8C2D3	60205	5958934233567580	3	0.0007754167668133875	0.158081	0.265808	5.57484e+09	5141228234107010	3317567204393850	9.39146e+08	0.0011775648810666665	290009	4725213416296350	2632429203342930	0.0010966049081189886	0.22356029415350126	0.37590927858726764	0.0001114968070711012	5141228234107020	3317567204393850
T8C2D4	60205	5.97138e+16	3	0.0001411802364919858	0.0338745	0.0378418	2.37445e+11	0.1663289312169429	3.66054e+16	3.96067e+08	2.38667e+10	890.035	902571597997098	1.30208e+16	0.00019965900518600712	0.047905777318607415	0.053516386784610195	4.7489e+11	0.1663289312169431	3.66054e+16
T8C2D5	60205	5969389777194280	3	0.0003481654830495806	0.038452099999999996	0.0756836	2.52724e+10	0.8540658342887893	1.06844e+16	4.23219e+09	9.54668e+10	2295.73	2351147513502370	905672889335957	0.0004923803480788969	0.054379481321726486	0.10703277356922039	5.05447e+10	0.8540658342887895	1068438208924920
T8C2D6	60205	589373367604311	3	0.0001506844715887385	0.038452099999999996	0.0793457	2.31673e+11	1.4458e+16	2.11729e+16	3.86494e+08	0.00010492900180816668	34823.6	3.37115e+16	1.45225e+16	0.00021310002335981726	0.054379481321726486	0.1122117650559869	4.63346e+10	1445798739530640	2.11729e+16
T8C2D7	60205	5911755907787410	3	0.00032737272475707996	0.05645750000000001	0.0793457	2.5308e+11	0.5962167089636439	21447838775728	4.23579e+09	0.00010492900180816668	4202.28	2.60005e+16	9205112715112010	0.0004629749473024969	0.07984296219767903	0.1122117650559869	5.0616e+09	0.5962167089636425	2144783877572790
T8C2D8	60205	594070925517896	3	4.94374e+10	0.0488281	0.0469971	2.42585e+11	0.6936461097369064	7152409888240880	4.04342e+08	3.97364e+11	14915.9	1.22254e+16	2.14885e+16	6.99151e+10	0.06905336124490973	0.06646393621220459	4.8517e+11	0.6936461097369071	7.15241e+16
T8C2D9	60205	5866080378109900	3	0.00015042093118511755	0.0363159	0.0393677	2.10369e+10	0.006550296756050945	5.3936e+16	3.50987e+09	2.58303e+11	909.311	109102946401359	1.67334e+16	0.00021272732094678327	0.051358438309785086	0.0556743352594353	4.20738e+11	0.006550296756051045	5393595729002000
T8C2D10	60205	5885294840532590	3	0.00011173476817540073	0.0521851	0.151367	2.73944e+10	4328080566350440	9851851135564770	4.56774e+09	0.00038186614481666665	20877	5699755574915170	3847627503391080	0.00015801682454226536	0.0738008761737962	0.2140652642957283	5.47889e+11	4328080566350430	9851851135564770
T7C4D1	60205	6016221202710710	3	0.00028832155847520973	0.0427246	0.11199999999999999	3.35156e+10	3046226859588890	3770440247226640	5.59969e+07	0.00020906666666666663	122023	2949004940413730	1.19685e+16	0.0004077482583201889	0.060421708766965544	0.15839191898578664	6.70311e+10	3046226859588890	3770440247226640
T7C4D2	60205	5942986801666730	3	0.0003091954773523794	0.0427246	0.057373	2.20408e+11	0.48761058427537174	4878171510950380	3.68934e+08	5.4861e+11	913.156	2.26601e+16	8860609037381670	0.0004372684374961581	0.060421708766965544	0.08113767471403159	4.40816e+10	0.4876105842753721	4878171510950380
T7C4D3	60205	6195398509751650	3	0.0007037975884727181	0.0521851	0.0457764	3.34275e+11	0.3043088567250257	5402184860404370	5.65371e+07	4.53881e+10	22699.2	1.09306e+16	1770040953374220	0.0009953200947835966	0.0738008761737962	0.06473760571661576	6.6855e+09	0.30430885672502556	5402184860404370
T7C4D4	60205	606136647880084	3	0.0007458191957976912	0.0378418	0.0570679	2.6561e+10	0.6694428004937067	5287613656375760	4.51947e+09	5.42791e+10	13686	1.84838e+16	5812248525996310	0.0010547476217752897	0.053516386784610195	0.08070619815615156	5.3122e+10	0.6694428004937064	5.28761e+16
T7C4D5	60205	633311278577449	3	0.000699767851291421	0.0540161	0.067749	4.34339e+10	1.11772e+16	7611381698187610	7.32047e+08	76498.8	48114.3	1207871422389660	2.21262e+16	0.0009896211858090066	0.07639030120650134	0.09581155463721483	8.68678e+10	1117715471086880	7611381698187600
T7C4D6	60205	6.4405e+16	3	0.00024066840003322007	0.110779	0.067749	0.00011786965972293974	3678796362400700	343031501601486	1.96543e+10	0.00020453311401666667	14136.7	1.03176e+16	1150071559165010	0.000340356515361613	0.1566651642261291	0.09581155463721483	0.00023573931944587947	3678796362400700	3.43032e+16
T7C4D7	60205	6159005438689680	3	0.0008891537367826594	0.0292969	0.103149	3.01568e+11	0.5898501781608773	855968682089028	5.15781e+08	0.00017732860335	25975.2	5.4366e+16	5.06237e+16	0.0012574532735927539	0.04143207331548833	0.1458747147452224	6.03135e+11	0.5898501781608766	8559686820890270
T7C4D8	60205	6127944974855070	3	0.0006957532414583506	0.0720215	0.058898900000000004	2.93487e+11	0.571631759687842	6434386065346110	4.97205e+08	8.64516e+10	19635.3	2.27649e+16	873964397921575	0.0009839436701354423	0.10185378208245388	0.0832956231888567	5.86974e+10	0.5716317596878426	6434386065346120
T7C4D9	60205	6125684316987870	3	0.00041270839503363516	0.052795400000000006	0.045471199999999996	2.77908e+11	0.1388377641653452	2.65753e+16	4.6601e+09	4.64559e+11	995.119	1.46467e+16	4104415552800990	0.0005836578095617996	0.07466397071091252	0.06430598773737947	5.55815e+10	0.13883776416534507	2657527685256510
T7C4D10	60205	6294364984360040	3	0.0007384997382443318	0.0827026	0.0689697	3.64869e+11	0.11255795941217576	7417537090864040	6.17195e+08	0.00011399533411266666	34843.4	2.82736e+16	1.19214e+16	0.0010443963456341148	0.11695913856351714	0.09753788513280365	7.29738e+10	0.11255795941217593	7417537090864030
T6C4D1	60205	6017156977947890	3	5.50234e+08	0.174255	0.078125	3.04294e+09	1785990292336720	5513218488210980	5.07199e+08	0.0005060800837499999	14713.1	6418383449970140	6347861112276200	7.78148e+10	0.24643378431132368	0.11048543456039805	6.08589e+11	1.78599e+16	5513218488210980
T6C4D2	60205	6268442636287360	3	0.0004202509783738893	0.174255	0.078125	4.3793e+10	2347500817272590	3692645134617700	7.32814e+08	0.0005060800837499999	210632	4.56103e+16	3.39734e+16	0.0005943246332169164	0.24643378431132368	0.11048543456039805	8.7586e+09	2347500817272590	3.69265e+16
T6C4D3	60205	6150871979661860	3	0.0008791629167843202	0.10497999999999999	0.05432130000000001	3.29083e+11	0.4372590086090606	1.3944e+16	5.61344e+08	0.00018368000666666663	49051.1	2903336577328430	1.50164e+16	0.0012433241204518747	0.14846413977792752	0.07682191918573762	6.58166e+10	0.4372590086090601	1.3944e+16
T6C4D4	60205	6349629043718460	3	0.0009997631986878167	0.178223	0.05432130000000001	4.59106e+10	1.59196e+16	3324774897595800	7.81822e+08	0.0005293906288166666	21238.1	6741874722636750	6256526793943040	0.0014138786747458175	0.2520453837268201	0.07682191918573762	9.18211e+10	1.59196e+16	3324774897595800
T6C4D5	60205	6302205219984320	3	0.000879837019583091	0.125427	0.0808716	4.05695e+10	0.2742269844000842	1.30902e+16	6.89048e+08	0.00026219887215	7003.12	3517812623678750	2378098104312170	0.0012442774457723299	0.17738056448777023	0.114369713530812	8.11389e+10	0.27422698440008436	1.30902e+16
T6C4D6	60205	6114662126824500	3	0.0009720968661406859	0.125427	0.205078	3.83541e+10	5265475223274180	1.50856e+16	6.54973e+08	0.0007009497680666668	61148.4	6.24091e+16	4530967377116390	0.0013747525720365415	0.17738056448777023	0.2900240889443496	7.67081e+10	5265475223274180	1.50856e+16
T6C4D7	60205	6215548211811670	3	0.0008802628583838551	0.14679	0.0344849	3.70568e+11	0.46845585014748947	1.88233e+16	6.30517e+08	0.000359121735	8078.09	6592733597331940	7001214053695640	0.001244879672779755	0.20759240882074664	0.04876901327707995	7.41135e+10	0.46845585014748997	1.88233e+16
T6C4D8	60205	6296383845875780	3	0.0008475225106386513	0.10437	0.036621100000000004	4.23026e+11	0.7297048235020067	1339043169504960	7.17003e+08	0.00018155161500000002	7873.05	2810731345205140	1257645888669630	0.0011985778289616766	0.14760146950487996	0.051790056289021356	8.46051e+10	0.7297048235020062	1.33904e+16
T6C4D9	60205	6.02474e+16	3	0.0008367662126069264	0.0610352	0.0378418	2.52347e+11	0.17958963585064727	5.09106e+16	4.32242e+08	6.20883e+10	12950.9	1931707935420930	6985191352656720	0.001183366126404284	0.08631680762215434	0.053516386784610195	5.04695e+10	0.17958963585064716	5091056975999540
T6C4D10	60205	6133101654061440	3	0.0006753710390000829	0.101013	0.0436401	3.51881e+09	0.6866906239712008	1632820738975030	5.9406e+08	0.00017006043615000002	64291.7	2.70487e+16	1.11711e+16	0.0009551188829879261	0.14285395457599348	0.06171642128331811	7.03761e+10	0.6866906239712012	1.63282e+16
T1C2D1	60257	6069311997359720	3	0.0013655652171531937	0.0631714	0.038147	2.7211e+11	0.4307037486765876	6.43537e+16	4.84588e+08	6.65104e+10	18840.7	1.92571e+16	595875184713539	0.0019312008504030074	0.08933785063409574	0.05394800476384646	5.44219e+10	0.43070374867658767	6435373675519060
T1C2D2	60257	609366228028107	3	0.0016812398713012596	0.0469971	0.038147	2.74313e+11	0.5400718382034224	2592561658516450	5.04291e+08	3.68121e+06	11910.3	1.00004e+16	2.02452e+16	0.0023776322275966383	0.06646393621220459	0.05394800476384646	5.48626e+11	0.5400718382034225	2592561658516450
T1C2D3	60257	6.13713e+16	3	0.001191105895082729	0.130615	0.219727	0.00014631473627985567	5695989540164810	1.34848e+16	2.46218e+10	0.0008046659088166668	800663	1.83399e+16	3.78168e+16	0.00168447811104854	0.18471750444936183	0.31074090341955307	0.00029262947255971134	5695989540164810	1.34848e+16
T1C2D4	60257	6228439803437170	3	0.0005565659548600162	0.0753784	0.07598880000000001	4.52977e+10	0.9764556429142343	2.36745e+16	7.60113e+08	96238295424	14833.1	1.59097e+16	2950038449270480	0.000787103121718167	0.1066011555899841	0.10746439154845666	9.05955e+10	0.9764556429142354	2.36745e+16
T1C2D5	60257	6554502055552150	3	0.000700754164063926	0.13336199999999998	0.032653800000000004	6.70695e+10	3170602484973100	3.46855e+16	1.12599e+09	0.00029642371739999995	47231.5	2.53548e+16	8065101605035060	0.0009910160427086252	0.18860234910520068	0.04617944682301858	0.0001341390097772341	3.1706e+16	3468545626292130
T1C2D6	60257	6420320131808060	3	0.0005894653197138921	0.18951400000000002	0.0265503	4.89032e+11	3239524125505150	6.33849e+16	8.20831e+08	0.0005985926032666668	441797	6323072331348210	4657338340285900	0.0008336298496879788	0.2680132690595748	0.03754779434507439	9.78064e+10	3239524125505150	6.33849e+16
T1C2D7	60257	6755320746353240	3	0.001269657430688551	0.18951400000000002	0.11993399999999999	0.00013654428448154384	0.7367216215288488	3422691322957610	2.30257e+09	0.0005985926032666668	1.86202e+06	1.49695e+16	3.45054e+16	0.0017955667580475264	0.2680132690595748	0.16961228938965478	0.00027308856896308774	0.7367216215288499	3.42269e+16
T1C2D8	60257	6553393679435370	3	0.001457694830409745	0.0457764	0.10437	5.87293e+10	1.34621e+16	1727531076364910	1.01422e+10	0.00018155161500000002	195872	2497781657549750	7715755833620060	0.0020614917989666103	0.06473760571661576	0.14760146950487996	0.00011745862514129367	1.34621e+16	1.72753e+16
T1C2D9	60257	6569898190842780	3	0.0006068621285991668	0.0823975	0.15564	6.05009e+10	0.6332522119487841	1.5766e+16	1.01447e+10	0.00040373016	178874	3.70476e+16	2.58623e+16	0.0008582326527555471	0.1165276620056371	0.22010819884774854	0.00012100176936357684	0.6332522119487834	1.5766e+16
T1C2D10	60257	7119510336071760	3	0.002601051788688451	0.0506592	0.15564	0.00011433246883998341	0.3817725890913119	4063514723374630	2.01827e+09	0.00040373016	21527.4	2.61041e+16	1721003460322890	0.0036784427159980053	0.0716429276989711	0.22010819884774854	0.00022866493767996688	0.3817725890913118	406351472337463
T2C2D1	60205	5708375194860570	3	0.00010803948775018687	0.049133300000000005	0.083313	1.88065e+10	0.13742866951327548	1.66427e+16	3.13631e+09	0.00011568426615	18331.2	3689790747388790	2.3391e+16	0.00015279090884815622	0.069484979224146	0.11782237452198967	3.7613e+09	0.13742866951327548	1.66427e+16
T2C2D2	60205	5558495720848430	3	9.39681e+10	0.0189209	0.0238037	1.22131e+11	0.051569333737364484	0.45743275889644286	2.03695e+08	9.4436e+09	102.167	4965031265979900	5827737830919140	0.0001328909479084643	0.026758193392305098	0.033663515374660447	2.44262e+10	0.05156933373736443	0.4574327588964415
T2C2D3	60205	5607906341585670	3	0.0001510139823602691	0.0189209	0.0671387	1.43744e+11	1.0617e+16	1110834938188180	2.39949e+08	7.51268e+10	742.997	3.73461e+16	2.26221e+16	0.00021356602196186388	0.026758193392305098	0.09494846010009851	2.87487e+10	1.0617e+16	1.11083e+16
T2C2D4	60205	5674302587318020	3	0.00026777710685159037	0.09155269999999999	0.0756836	1.84951e+11	0.37433883121451983	3839936506916020	3.09442e+07	0.00013969828128816662	3849	3845543170718480	1.92403e+16	0.00037869401620254864	0.12947507001187525	0.10703277356922039	3.69903e+10	0.3743388312145199	383993650691602
T2C2D5	60205	5786268535741190	3	0.00028102731322979816	0.12878399999999998	0.0756836	2.49256e+11	3.45809e+16	6871489532021230	4.16736e+08	0.0002764219775999999	123403	4021575374566440	2.14539e+16	0.00039743263776685265	0.18212807941665665	0.10703277356922039	4.98512e+10	3458085115886630	6871489532021230
T2C2D6	60205	5876754109484880	3	0.0008629827268499295	0.12878399999999998	0.0799561	2.7387e+11	268370636936684	5814368749607320	4.68855e+09	0.0002764219775999999	129220	395771208285516	2.1017e+16	0.0012204418764048864	0.18212807941665665	0.11307500101445944	5.47741e+10	2.68371e+16	5814368749607320
T2C2D7	60205	6060413159822980	3	0.00014122076580018266	0.09094239999999999	0.0485229	2.76671e+11	0.44300621252167594	9534834034913090	4.61444e+08	0.00013784200196266663	2443.12	2880025616950790	1.56039e+16	0.00019971632228333295	0.12861197547475894	0.06862174326567345	5.53343e+10	0.44300621252167643	9534834034913090
T2C2D8	60205	5983010245587190	3	0.0006349765309525787	0.106201	0.037231400000000005	2.33465e+11	0.22345872908559034	9436883989213110	3.95821e+08	0.00018797754001666667	17598.1	6960491603957350	7903302580375740	0.0008979924218617563	0.15019089453758508	0.05265315082613766	4.66929e+10	0.22345872908559075	9436883989213110
T2C2D9	60205	5887397790437880	3	0.00031955645728760066	0.06591799999999999	0.037231400000000005	2.00046e+11	0.11506305110804856	3507199654544770	3.35107e+09	7.24197e+10	618.109	2.67065e+16	1.62678e+16	0.0004519210758400236	0.09322212960450968	0.05265315082613766	4.00092e+10	0.11506305110804846	3.5072e+16
T2C2D10	60205	6033283907605650	3	0.00031565341479943525	0.08697510000000001	0.0427246	2.51501e+11	0.03498064290552437	7.64103e+16	4.20822e+09	0.00012607780033350004	1698.25	4.69493e+16	3.60885e+16	0.00044640134021874155	0.1230013660087562	0.060421708766965544	5.03002e+09	0.034980642905524446	7641030670059670
T7C3D1	60205	5784974561092730	3	0.0023039822082052985	0.09735110000000001	0.023498500000000002	2.41188e+09	3.22845e+16	3742895050171370	4.90445e+08	0.0001579539445201667	7492.33	2956672450512430	1.25135e+16	0.003258322886310246	0.13767524593193944	0.033231897395424176	4.82376e+09	3.22845e+16	3.7429e+16
T7C3D2	60205	5802753865941650	3	0.002329818646009468	0.09735110000000001	0.0665283	2.26294e+10	2288196682392390	3589654169742360	4.67619e+08	0.0001579539445201667	6164.73	3.6509e+16	1.80751e+16	0.003294861127056311	0.13767524593193944	0.09408522414162598	4.52589e+10	2288196682392400	3589654169742360
T7C3D3	60205	584701853260199	3	0.0025036531070509096	0.040893599999999995	0.0808716	2.35073e+11	1.93947e+16	3.51541e+16	4.96252e+08	0.000109003594776	5251.78	3.08617e+16	1.18811e+16	0.0035407001794689344	0.057832283734260394	0.114369713530812	4.70145e+11	1.93947e+16	3515413100001150
T7C3D4	60205	576331159386835	3	0.00208060400989951	0.0924683	0.0808716	2.15262e+09	1.1428e+16	4967882757755720	4.30913e+09	0.0001425064417481667	649.147	3.24153e+16	1.23415e+16	0.0029424184087277327	0.1307699239495841	0.114369713530812	4.30524e+11	1.1428e+16	4967882757755720
T7C3D5	60205	5688282154769280	3	0.0023968554838136374	0.053405799999999996	0.0247192	1.54073e+10	0.48816851015811696	6945076487905940	3.52533e+09	4.75363e+10	766.806	2965842775054160	1.26958e+16	0.0033896655322575714	0.07552720666938503	0.034958227891013015	3.08147e+10	0.4881685101581166	6945076487905940
T7C3D6	60205	5877983719671220	3	0.0024060201599036624	0.06530760000000001	0.24169899999999997	0.00010025972498869716	1.23793e+16	2655218626478120	1.76745e+09	0.0009736401100166664	714391	2724430184701520	8027869283524400	0.0034026263414788423	0.09235889364603717	0.34181400381201466	0.00020051944997739437	1.23793e+16	2655218626478120
T7C3D7	60205	5833051842519730	3	0.0024539520645959637	0.06530760000000001	0.24169899999999997	9.99652e+10	1.2379e+16	2676001019801760	1.76642e+10	0.0009736401100166664	71529	2719556431042210	8007724449420920	0.00347041229116507	0.09235889364603717	0.34181400381201466	0.00019993042190079072	1237900790409110	2676001019801760
T7C3D8	60205	5633171018498150	3	0.00252801949504194	0.0265503	0.019531200000000002	1.35877e+11	0.09088832074764622	0.5812126646630822	3.32972e+09	1.17486e+06	2416.47	5019932902324610	6.04081e+16	0.0035751594558318953	0.03754779434507439	0.0276212879294214	2.71754e+11	0.0908883207476464	0.5812126646630822
T7C3D9	60205	5628297657148830	3	0.002561540432322897	0.0238037	0.027465800000000002	1.34821e+11	0.06405250956235416	0.6111015923586649	3.34057e+08	1.25728e+10	2211.03	3.82149e+16	374465701819067	0.003622565219958082	0.033663515374660447	0.038842506861426956	2.69643e+10	0.06405250956235392	0.611101592358664
T7C3D10	60205	5692747878075630	3	0.0025986957662154308	0.0469971	0.027465800000000002	1.51992e+11	0.28444536201859383	3.33898e+16	3.65869e+09	3.68121e+06	50.5317	1.78096e+16	6108285544477580	0.003675110797063404	0.06646393621220459	0.038842506861426956	3.03984e+11	0.28444536201859405	3338984071556200
T3C3D1	60205	6560050898600690	3	0.001404787062187526	0.0939941	0.318604	0.00020983310623759428	5899387556238820	9381850936824740	3.53005e+09	0.0016918084802666667	1.14436e+06	2.6214e+16	9709582187935620	0.0019866689155918563	0.13292773100305294	0.4505740978263176	0.00041966621247518856	5899387556238810	9381850936824740
T3C3D2	60205	6423102367693580	3	0.001602283320587991	0.04394530000000001	0.136719	5.54373e+11	3097951522700160	4052042101057820	9.66728e+08	0.00031153474935000005	34180.4	3442325190004360	1.43597e+16	0.0022659708027397345	0.06214803926255439	0.19334986403408722	0.00011087460998837369	3.09795e+16	4052042101057820
T3C3D3	60205	6515837397329380	3	0.0016694723181463337	0.0387573	0.250244	7.47509e+10	6.19496e+16	1.24849e+16	1.29228e+10	0.0010437009922666669	189689	5151988247189800	3.06051e+16	0.002360990394328995	0.054811099300962764	0.35389845870249287	0.00014950188254254235	6194959945692390	1.24849e+16
T3C3D4	60205	6612905853603520	3	0.001800899923577776	0.132446	0.357666	0.00013758738522012552	9083542933168700	1.90396e+16	2.34714e+10	0.0021320827926	982840	4420986326404810	2438896883706560	0.0025468570964003617	0.18730692948206698	0.5058161079997354	0.0002751747704402511	9083542933168710	1903955160797860
T3C3D5	60205	659122370587065	3	0.0024710091398388837	0.0613403	0.466919	0.00017041912685614885	1.7211e+16	5278513104740520	2.94204e+09	0.003633555876016666	4.17049e+07	447136660592386	2144929115889870	0.0034945346383080255	0.08674828418003437	0.6603231823296831	0.00034083825371229774	1.7211e+16	5278513104740520
T3C3D6	60205	6505228232826710	3	0.0030291456669711823	0.0674438	0.167847	8.61751e+10	4855056076615950	6209700812667440	1.58916e+10	0.00046954359015	1.20025e+06	2428347540873780	7298749323917500	0.00428385888463434	0.09537993665797855	0.2373715038036369	0.00017235013713036714	4855056076615950	6209700812667430
T3C3D7	60205	6586267566600630	3	0.0028306558456606596	0.0686646	0.167847	8.66287e+10	3.98979e+16	5173726297875540	1.57733e+09	0.00046954359015	1.02672e+06	2595543266470710	864087684460037	0.004003151887343987	0.09710640857492364	0.2373715038036369	0.0001732573121271005	3.98979e+16	5.17373e+16
T3C3D8	60205	6499073636740970	3	0.0029810413825097585	0.13183599999999998	0.17913800000000002	7.92819e+10	4791923707065570	7561177444144230	1.46945e+09	0.0005348403840666668	1.25087e+06	3077474264064790	1.15611e+16	0.004215829153140742	0.18644425920901936	0.25333938913639154	0.00015856376254465336	4791923707065560	756117744414423
T3C3D9	60205	6588080436566780	3	0.0031721965457021844	0.13183599999999998	0.184326	0.00011615681072410645	5678616008979950	7156916637711210	2.10363e+10	0.0005662679045999999	251967	2.26008e+16	6189655742016890	0.004486163377445112	0.18644425920901936	0.2606763290979831	0.00023231362144821295	5.67862e+16	7156916637711210
T3C3D10	60205	6477117227006260	3	0.003168045032073748	0.255737	0.176086	9.75236e+10	4137918041412920	1.70922e+16	1.79264e+10	0.0010900235528166667	471952	3317419364819720	1.2442e+16	0.0044802922505674005	0.3616667338006082	0.24902320934402883	0.00019504717939288583	4.13792e+16	1.70922e+16
T5C3D1	60205	6832103396122550	3	0.0024377822606760236	0.09277339999999999	0.489807	0.0003203662734416571	1.06305e+16	2.00331e+16	5.4384e+09	0.00399851495415	5.60529e+06	3160418250403420	1.19561e+16	0.0034475447351605772	0.1312014005074641	0.6926917023452785	0.0006407325468833143	1.06305e+16	2.00331e+16
T5C3D2	60205	6.95531e+16	3	0.0023401239523295407	0.09277339999999999	0.489807	0.0003307686713250676	981882247879978	1.81808e+16	5.60399e+09	0.00399851495415	5.43446e+06	3.21749e+16	1244619932399740	0.003309435031018567	0.1312014005074641	0.6926917023452785	0.0006615373426501355	9818822478799770	1818080481275180
T5C3D3	60205	6920572885675850	3	0.002228891027805	0.28137199999999996	0.449524	0.0002540551690887338	9262478208151890	206723415930601	4.31698e+08	0.0033678637762666664	3.65063e+07	377979325464971	1.64544e+16	0.0031521279205735378	0.39792009847204246	0.6357229374122032	0.0005081103381774676	9262478208151910	2.06723e+16
T5C3D4	60205	6625491732038040	3	0.0019787134318744294	0.28137199999999996	0.449524	0.00018091889016547894	107535395890091	2.62757e+16	3.08052e+10	0.0033678637762666664	2.35042e+07	4379597044927250	2254440450128330	0.002798323371406629	0.39792009847204246	0.6357229374122032	0.0003618377803309579	1.07535e+16	2.62757e+16
T5C3D5	60205	6582048573165980	3	0.002430756836757744	0.09155269999999999	0.291748	9.41328e+09	4747416813575080	9878881374130560	1.66733e+10	0.0014186149250666668	236983	5.91393e+16	4546877801988950	0.003437609285373926	0.12947507001187525	0.41259397839522577	0.00018826550366437685	4747416813575080	987888137413056
T5C3D6	60205	6637631364022510	3	0.002086017968989287	0.0613403	0.802307	0.00027973676806603384	2.21022e+16	7946692912198480	4.73473e+09	0.010728275370816666	1.70785e+08	5889508826745470	3.96482e+16	0.0029500749030986276	0.08674828418003437	1.13463e+16	0.0005594735361320678	2.21022e+16	7946692912198480
T5C3D7	60205	6865499949667270	3	0.00281866306735321	0.184326	0.289612	0.00015082832292708239	4489613688039620	7140210286793390	2.64618e+10	0.0013979185090666664	4.39122e+06	3.42614e+16	1.5476e+16	0.003986191537611058	0.2606763290979831	0.4095732182259968	0.00030165664585416477	448961368803963	7140210286793390
T5C3D8	60205	6641202991342270	3	0.0029580235163690735	0.11260999999999999	0.289612	0.00010455072634385878	6084090151886630	1.16647e+16	1.88831e+09	0.0013979185090666664	339886	449085705725543	2467349582034960	0.004183276974667695	0.15925458925883423	0.4095732182259968	0.00020910145268771758	608409015188664	1.16647e+16
T5C3D9	60205	6445614730075780	3	0.0028743858357279297	0.11260999999999999	0.205994	8.41055e+10	5405987544257530	7956473110315760	1.53944e+10	0.0007072254672666668	1.47721e+06	2.93076e+16	112417890625449	0.004064995432379561	0.15925458925883423	0.2913195085674834	0.00016821106538585133	5405987544257540	7956473110315760
T5C3D10	60205	6467338428962950	3	0.0028779796241508184	0.09613039999999999	0.18676800000000002	9.48711e+10	5338013613025500	699510868977628	1.71921e+09	0.0005813714304	164985	2563572713134100	8389476431174970	0.004070077816707511	0.13594891543635057	0.2641298386172983	0.0001897422745976945	5338013613025490	699510868977628
T8C4D1	60205	5.91691e+16	3	0.0003262676661240761	0.0360107	0.0354004	2.07602e+11	0.1720971068807496	1896295214291670	3.47772e+08	2.16128e+11	463.004	926134661457903	1.63401e+16	0.00046141215839648535	0.050926820330548815	0.05006372579343252	4.15204e+10	0.1720971068807496	1.8963e+16
T8C4D2	60205	6094121048490910	3	0.0005766431059546549	0.0360107	0.0305176	2.66314e+11	0.3266664846708418	1.4902e+16	4.49391e+09	2.16128e+11	66.8665	624636748888421	7198312317796310	0.0008154965010900185	0.050926820330548815	0.04315840381107717	5.32628e+11	0.32666648467084186	1.4902e+16
T8C4D3	60205	6641927318690900	3	8.12046e+10	0.0881958	0.41290299999999996	0.00011944903966100152	1.06888e+16	3.54223e+16	1.99089e+10	0.0028414814568166664	1.41055e+07	5934375550173430	3.84689e+16	0.00011484064535513408	0.12472769650434504	0.583933022544538	0.0002388980793220031	106888302979121	3.54223e+16
T8C4D4	60205	7012378985781300	3	0.0009087452624865044	0.0518799	0.0665283	0.00010444119728652543	0.008143614139460933	2.44551e+16	1.75442e+10	7.37669e+10	1357.42	438477446234143	2.56366e+16	0.0012851598749507134	0.07336925819455994	0.09408522414162598	0.0002088823945730509	0.008143614139461046	2.44551e+16
T8C4D5	60205	6521583784853340	3	0.00018942138309110533	0.0430298	0.043335000000000005	5.6529e+10	0.3515870635087436	3.5923e+16	9.42732e+08	312987037500	4997.6	4914810215858910	2937810659461750	0.00026788228897091094	0.06085332674620181	0.061284944725438086	0.0001130579260289408	0.3515870635087437	3592303782761760
T8C4D6	60205	6622594705546790	3	0.0010595159760983304	0.0552368	0.0363159	6.20701e+10	0.24486079822916648	2.87657e+16	1.05319e+09	5.08517e+10	5437.17	4.94575e+16	3.44057e+16	0.001498381862949227	0.07811663170209018	0.051358438309785086	0.0001241402167828013	0.24486079822916718	2876571862805470
T8C4D7	60205	650785743053448	3	0.001329188693480608	0.0552368	0.039978	4.84994e+11	0.4110644397826853	1.63172e+16	8.37756e+08	5.08517e+10	26731.3	6103862047391750	8090756476491620	0.0018797566772732505	0.07811663170209018	0.056537429796551596	9.69989e+10	0.4110644397826856	1.63172e+16
T8C4D8	60205	636048001973577	3	0.001613617312150153	0.0427246	0.0305176	4.07061e+11	0.5490802672338275	1647726102747940	7.2182e+08	3.04232e+10	20523.6	4751429938437490	3770590724010950	0.002281999487322767	0.060421708766965544	0.04315840381107717	8.14123e+10	0.5490802672338274	1647726102747940
T8C4D9	60205	638129011696656	3	0.00032670355247903005	0.0753784	0.127869	8.35314e+10	2870466000061950	4170715607723800	1.39395e+08	0.00027250801935000004	83925.9	1.7143e+16	3687548868583670	0.0004620285947913144	0.1066011555899841	0.18083407400708532	0.00016706280934586877	2.87047e+16	4170715607723800
T8C4D10	60205	6640456698437380	3	0.001002069516651441	0.07507319999999999	0.0994873	0.00010215892977376825	0.857967594066622	2364743627127520	1.71936e+10	0.00016496204768816667	73478.6	114136143048935	1551733874991250	0.0014171403008891195	0.10616953761074784	0.14069628894388084	0.0002043178595475365	0.8579675940666224	2364743627127520
T4C3D1	60310	594907442008464	3	0.0019497349527773174	0.029602099999999996	0.06530760000000001	2.22327e+10	0.49056216526462576	4668923664559710	4.33896e+08	71084710296	89.8149	1.99973e+16	9220584190078510	0.002757341613250548	0.04186369129472459	0.09235889364603717	4.44653e+10	0.4905621652646267	4668923664559710
T4C3D2	60310	6033574723103440	3	0.0010553689654783619	0.0271606	0.07507319999999999	2.66936e+11	1.29422e+16	1.14367e+16	4.63449e+09	9.39331e+10	24832.1	2712951347160890	1.08255e+16	0.001492517104287162	0.038410888882190686	0.10616953761074784	5.33872e+10	1.29422e+16	1.14367e+16
T4C3D3	60310	6198167405596200	3	0.0018575599160338253	0.0601196	0.166321	4.35809e+10	3.22031e+16	6117248943501410	7.83845e+08	0.00046104458401666665	315830	4471634273237750	2710325078679190	0.002626986426175664	0.08502195368444554	0.23521341390745557	8.71618e+09	3220305060704910	6.11725e+16
T4C3D4	60310	6199508847341710	3	0.0023323661123694247	0.052795400000000006	0.0897217	3.6252e+11	1.03271e+16	1.38142e+16	6.94855e+07	0.00013416639084816667	5407.96	2.60032e+16	1.11118e+16	0.003298463788532251	0.07466397071091252	0.12688564497917013	7.2504e+10	1032713068988600	1.38142e+16
T4C3D5	60310	6.25459e+16	3	0.001812995380600232	0.05432130000000001	0.06072999999999999	3.68704e+11	0.2800993177874445	6907808113411760	6.69279e+08	6.14689e+10	33720.3	1.32064e+16	2737947380526810	0.0025639626557646196	0.07682191918573762	0.08588518964291805	7.37408e+10	0.2800993177874446	6907808113411760
T4C3D6	60310	6336671916575480	3	0.0016643138868346877	0.122375	0.0643921	4.07476e+10	1.15354e+16	1.82472e+16	7.25281e+08	0.00024959401041666667	100183	4629590931207420	2.96314e+16	0.0023536952708074956	0.17306438469540752	0.09106418112968458	8.14952e+09	1.15354e+16	1.82472e+16
T4C3D7	60310	6443490671673360	3	0.0031046922292157185	0.032958999999999995	0.0469971	4.20358e+11	0.013179892623015733	0.7878927319950151	8.61237e+08	3.68121e+06	18061.9	4716588685893970	5.2769e+16	0.004390697857551227	0.04661106480225484	0.06646393621220459	8.40716e+10	0.013179892623015707	0.7878927319950155
T4C3D8	60310	6389566075206770	3	0.003689637033991047	0.037231400000000005	0.0695801	4.06492e+10	0.2707310979800477	3.21223e+16	9.04366e+08	8.06898e+10	2719.53	1.24312e+16	3862581695176510	0.005217934733704178	0.05265315082613766	0.0984011210912762	8.12984e+10	0.2707310979800473	3212228533050730
T4C3D9	60310	6412026596443180	3	0.0027683257953573207	0.0418091	0.0665283	4.28432e+10	0.4809278570487632	4950289522549060	8.41769e+08	7.37669e+10	34936.9	1.43337e+16	3.58741e+16	0.003915003884861609	0.059126996250612976	0.09408522414162598	8.56864e+10	0.48092785704876356	4950289522549060
T4C3D10	60310	6367417814783970	3	0.0017176374342065994	0.10375999999999999	0.0640869	4.21359e+10	0.5064231951352961	1.02693e+16	7.51424e+07	0.00017943562666666662	64532.7	3.3009e+16	1.75011e+16	0.0024291061546946975	0.14673879923183233	0.09063256315044832	8.42717e+10	0.5064231951352968	1.02693e+16
T4C2D1	60205	6.44731e+16	3	8.84025e+10	0.22583000000000003	0.0799561	6.84073e+10	4684539780079920	1.08291e+16	1.14023e+10	0.0008499864816666669	1.43103e+06	4656776944432560	2.58601e+16	0.0001250199578486081	0.3193718487907161	0.11307500101445944	0.0001368146897571659	4684539780079910	1.08291e+16
T4C2D2	60205	6635145847884790	3	6.05232e+11	0.22583000000000003	0.0753784	9.61906e+09	3.3854e+16	5635205763828020	1.60321e+10	0.0008499864816666669	150188	4116184287227500	2256169045676820	8.55928e+10	0.3193718487907161	0.1066011555899841	0.00019238116387944562	3.3854e+16	5635205763828010
T4C2D3	60205	6727254417448170	3	1.63728e+11	0.144348	0.186462	0.00010589910929243176	0.19090928695498563	3.45493e+16	1.76496e+09	0.0005794679574	1.13852e+06	2.87625e+16	1.20048e+16	2.31546e+11	0.20413889930143153	0.263697089267212	0.00021179821858486353	0.19090928695498519	3454927370082710
T4C2D4	60205	6672815739712230	3	2.39203e+11	0.272827	0.130615	0.00010009303261935122	4.18948e+16	8613772478170380	1.6682e+09	0.0012405761988166664	2.4539e+06	4.71177e+16	2960926868277020	3.38284e+10	0.3858356435815644	0.18471750444936183	0.00020018606523870253	4.18948e+16	8613772478170380
T4C2D5	60205	690760486697369	3	3.80676e+10	0.272827	0.394287	0.00019421629337473684	3.15106e+16	1.39893e+16	3.23688e+09	0.00259103730615	1.48674e+07	3990121844795710	2.01142e+16	5.38357e+09	0.3858356435815644	0.5576060228674006	0.00038843258674947374	3151063469633530	1.39893e+16
T4C2D6	60205	6.7163e+16	3	4.35473e+10	0.154724	0.42907700000000004	0.00014334982003380928	6447086543836640	2.30293e+16	2.38916e+10	0.003068451198816667	1.3254e+06	5779429944233080	4002282575211190	6.15851e+10	0.21881277922461478	0.6068065127023606	0.00028669964006761866	6447086543836640	2.30293e+16
T4C2D7	60205	673767484827453	3	1.68593e+10	0.27374299999999996	0.352478	0.0001772712691365402	4072448871161400	1.43291e+16	2.95448e+10	0.002070679008066667	1.26843e+06	3444913077690980	1.49135e+16	2.38426e+11	0.38713106320469814	0.49847916803814385	0.0003545425382730804	4072448871161400	1.43291e+16
T4C2D8	60205	6849361045902020	3	0.0001892187841209202	0.27374299999999996	0.21911599999999998	0.000171795577839329	0.0910162451452143	7239363495945620	2.86381e+10	0.0012489205008166663	609938	2.69661e+16	9540864546444620	0.00026759577075955213	0.38713106320469814	0.3098768189329431	0.00034359115567865803	0.09101624514521507	7239363495945610
T4C2D9	60205	6737520061820710	3	2.97558e+08	0.19256600000000001	0.18066400000000002	0.00010476669543464847	0.7964924998735253	484611837322391	1.74608e+10	0.0006180277392666668	1.53846e+06	2648491651596530	8963046246081180	4.20811e+10	0.27232944885193744	0.25549747903257286	0.00020953339086929695	0.7964924998735251	4.84612e+16
T4C2D10	60205	6664919609726700	3	9.16415e+09	0.110474	0.271606	0.00013358434685563654	6494640555015780	1.22728e+16	2.22651e+09	0.001229496987266667	617231	313300378274273	1143145224041990	0.0001296005864395367	0.15623382908960531	0.3841088888219069	0.0002671686937112731	6494640555015770	1.22728e+16
T6C2D1	60205	6117477815484290	3	0.0025248718042189186	0.09094239999999999	0.048217800000000005	3.47611e+10	1.63434e+16	2003472380955730	6.85592e+08	0.00013784200196266663	858.171	2264108312738190	7322842663740600	0.0035707079487798206	0.12861197547475894	0.06819026670779343	6.95223e+10	1.63434e+16	2003472380955730
T6C2D2	60205	6368139372186950	3	0.004355135854762894	0.10650599999999999	0.0344849	4.9683e+11	1.89262e+16	1.48588e+16	1.14416e+09	0.00018905880059999998	158136	1712050906328910	4544603628767340	0.006159092191783026	0.15062222967410885	0.04876901327707995	9.93659e+09	1.89262e+16	1.48588e+16
T6C2D3	60205	7057664305046820	3	0.0034778076620380367	0.10650599999999999	0.0332642	0.0001021481718832063	0.47744054568582445	2.00845e+16	1.90403e+10	0.00018905880059999998	148954	1.28541e+16	3783591912416370	0.004918362762979258	0.15062222967410885	0.04704268278149111	0.00020429634376641266	0.47744054568582417	2008450234427320
T6C2D4	60205	7005242871098920	3	0.0022244199348725184	0.0805664	0.0332642	9.23796e+09	0.27979636322994855	0.8413683994078713	1.6221e+10	0.00010818241348266665	7857.39	1.08487e+16	2721959734033060	0.003145804840309794	0.11393809555157573	0.04704268278149111	0.00018475910453692686	0.2797963632299485	0.8413683994078704
T6C2D5	60205	6960743052301980	3	0.0017714793086620717	0.10437	0.029907200000000002	0.00010555032551782235	1618847427277010	9140316407827750	1.81145e+10	0.00018155161500000002	382985	1.61184e+16	322761060708118	0.0025052500637732155	0.14760146950487996	0.042295167852604634	0.00021110065103564478	1.61885e+16	9140316407827740
T6C2D6	60205	7418908289312450	3	0.0016793406936799272	0.0448608	0.058898900000000004	0.00016999691340279638	0.1800055174366251	0.12790639562662642	2.88024e+10	5.7818e+10	16305.1	3.04201e+16	1.46628e+16	0.002374946384847194	0.06344275177890694	0.0832956231888567	0.0003399938268055928	0.18000551743662546	0.12790639562662642
T6C2D7	60205	7397068904549070	3	0.0030733258028901255	0.0952148	0.0457764	0.0002055095046297565	1.33051e+16	5097715581686300	3.58252e+09	0.00015109763565066664	98809.1	9371965549496710	1.01804e+16	0.004346339032038397	0.13465406149864179	0.06473760571661576	0.00041101900925951307	1.33051e+16	5097715581686300
T6C2D8	60205	7.51212e+16	3	0.0008366795921435097	0.0952148	0.039978	0.000257093693677886	1.7703e+16	5727369155341350	4.29649e+10	0.00015109763565066664	1.48859e+06	6.79666e+16	5333427557530740	0.0011832436265701415	0.13465406149864179	0.056537429796551596	0.000514187387355772	1.7703e+16	5727369155341350
T6C2D9	60205	7285309242561520	3	0.0019906047022672534	0.0808716	0.0436401	0.0001604157494774979	1269284980014820	5063283730959580	2.73959e+10	0.000109003594776	568985	8194492003304100	8034954988295400	0.0028151401672700067	0.114369713530812	0.06171642128331811	0.00032083149895499586	1269284980014820	5063283730959580
T6C2D10	60205	7290552984462870	3	0.0015676824882650943	0.0427246	0.053405799999999996	0.00013485394604691089	0.05389729204896026	0.11581525345894228	2.28849e+10	4.75363e+10	9739.13	2767353596471180	1.21454e+16	0.0022170378363992973	0.060421708766965544	0.07552720666938503	0.0002697078920938218	0.05389729204896008	0.11581525345894139
T3C2D1	60205	5953840743976390	3	0.00044952410808072414	0.128479	0.07446289999999998	2.58361e+11	0.5810499467354651	3.60801e+16	4.33963e+08	0.0002751142240166667	70283.1	5916254230034970	4901914649369080	0.0006357230902614292	0.1816967442801329	0.10530644307363153	5.16723e+11	0.5810499467354658	3608005977593040
T3C2D2	60205	614936842551349	3	0.00037541617853998835	0.18981900000000002	0.161133	6.06565e+10	4819565212410120	1.35496e+16	1.01327e+10	0.00060052087935	1.39579e+06	3474697638600370	1.39555e+16	0.000530918651225531	0.26844460419609856	0.22787647394586394	0.00012131309612949634	4819565212410120	1.35496e+16
T3C2D3	60205	62830917757903	3	0.00039283822395149896	0.23590100000000003	0.17181400000000002	7.98693e+10	515343750814511	1.58236e+16	1.3337e+09	0.0009274880300166669	282337	3557653821916620	1.50753e+16	0.0005555571441307692	0.33361439357737555	0.242981689005571	0.000159738500472632	5153437508145100	1.58236e+16
T3C2D4	60205	644397586401971	3	0.00032749434430695134	0.25238	0.27313200000000004	0.00011760910303574564	4639312549767770	1729661673872050	1.96191e+10	0.0012433514904000003	670104	3.07798e+16	1.06487e+16	0.00046314694331937444	0.35691921887172173	0.3862669787180883	0.00023521820607149137	4639312549767760	1729661673872050
T3C2D5	60205	6347994782477000	3	0.0003895432904077733	0.25238	0.127563	0.00010054547545581183	7352404582120600	1930923049551920	1.67826e+10	0.0010615944066666664	544651	339413666623369	1.30042e+16	0.0005508974044261144	0.35691921887172173	0.18040132465699915	0.00020109095091162365	7352404582120600	1.93092e+16
T3C2D6	60205	6339857338260430	3	0.00044583404371729935	0.384216	0.127563	0.00015502711754122246	1.49755e+16	4018207855548390	2.58706e+09	0.0024603655776000003	2.68156e+06	3707995898093230	1.49075e+16	0.0006305045511926439	0.5433634780807411	0.18040132465699915	0.0003100542350824449	1.49755e+16	4.01821e+16
T3C2D7	60205	6205665917012060	3	0.000388215287899676	0.114746	0.103149	3.91117e+10	0.7845813213549421	2.1866e+16	6.54362e+08	0.00021944407526666666	102304	2.82721e+16	1.22585e+16	0.0005490193252682977	0.16227534942806318	0.1458747147452224	7.82234e+10	0.7845813213549421	2.1866e+16
T3C2D8	60205	6196862533834790	3	0.00034896642591146916	0.288391	0.114746	5.08773e+10	6035545117031100	2.53029e+16	8.4997e+08	0.0013861561480166668	1.82527e+06	7372667059379520	621898039629803	0.0004935130523368655	0.4078464634663393	0.16227534942806318	0.00010175450418029777	6035545117031090	253029028523372
T3C2D9	60205	6145069495178090	3	0.0003126727976912217	0.249329	0.114746	4.27636e+10	503091432545994	2.17711e+16	7.14344e+08	0.0010360825040166665	11112.3	7594917985869800	6448960652947610	0.00044218611108006465	0.35260445329292145	0.16227534942806318	8.55272e+10	5030914325459940	2177110299350590
T3C2D10	60205	6081979591853670	3	0.0001861266225894859	0.09796139999999999	0.0720215	3.19547e+11	0.26976008423152037	2454930040771900	5.33147e+08	0.00015994059816599998	7541.63	3.00652e+16	1.23208e+16	0.0002632227939847496	0.13853834046905572	0.10185378208245388	6.39095e+10	0.26976008423152154	2.45493e+16
T3C4D1	60205	6078892501588210	3	0.0004441510579519973	0.09216310000000001	0.210571	4.93511e+10	3.03769e+16	9300831360786080	8.25792e+07	0.0007390024340166668	63766.6	5.23836e+16	3782762302484510	0.0006281244498980731	0.13033830597034782	0.297792364042465	9.87022e+10	3.03769e+16	9300831360786080
T3C4D2	60205	6131886824417360	3	0.00025673184722199157	0.0958252	0.24597199999999997	6.4916e+10	6573503254672850	1.86188e+16	1.08301e+10	0.0010083704130666663	2.19309e+06	4.67444e+16	2528815541513100	0.0003630736602344378	0.13551729745711433	0.3478569383640349	0.00012983190057987696	6573503254672840	1.86188e+16
T3C4D3	60205	6014056831073070	3	0.00035262109208537503	0.278015	0.26061999999999996	7.30321e+10	2234393708720070	3333445352545250	1.21925e+09	0.0012882056704166668	497388	4.11556e+16	1.91491e+16	0.0004986815308059494	0.39317258354315604	0.368572338625676	0.00014606421046444386	2.23439e+16	3.33345e+16
T3C4D4	60205	597698446124806	3	0.0004125918481687568	0.278015	0.32409699999999997	7.45095e+10	0.8047765920360875	4234595434496090	1.24464e+10	0.0017506477568166663	655880	4323806933646720	2134141925905120	0.0005834929874048366	0.39317258354315604	0.458342372924433	0.00014901903139822426	0.8047765920360878	4.2346e+16
T3C4D5	60205	5857584861976350	3	0.0004854984149987542	0.0958252	0.136719	2.68947e+11	2.12312e+16	736874302612351	4.52165e+09	0.00031153474935000005	150544	4863449616208040	3.08766e+16	0.0006865984430018797	0.13551729745711433	0.19334986403408722	5.37893e+09	2.12312e+16	736874302612351
T3C4D6	60205	6018732269927690	3	0.0005339777956315921	0.0772095	0.33844	7.08836e+08	1.34615e+16	3787221663357800	1.18613e+10	0.0019090272266666668	526617	5289456233055500	3.35546e+16	0.0007551586405882863	0.1091907220440455	0.47862643804955035	0.000141767177945178	1.34615e+16	3787221663357800
T3C4D7	60205	6328120620463890	3	0.0005959000634000499	0.0820923	0.526733	0.00023894252951320647	1615496312596240	3.99537e+16	3.98823e+09	0.004624127554816667	6.32859e+06	3.8577e+16	1.71034e+16	0.0008427299514793378	0.11609604402640085	0.7449129523494675	0.00047788505902641304	1.6155e+16	3995371297442220
T3C4D8	60205	6272871189375680	3	0.0006515064531019019	0.11566199999999999	0.526733	0.00020150532109532545	1.71064e+16	4708234612272490	3.36544e+09	0.004624127554816667	5.29756e+06	4.31881e+16	2.15022e+16	0.0009213692619503004	0.1635707690511969	0.7449129523494675	0.0004030106421906509	1.71064e+16	4708234612272490
T3C4D9	60205	5952843408779780	3	0.0004815092437505192	0.0924683	0.31066900000000003	6.61626e+10	1.22325e+16	3.18062e+16	1.10656e+10	0.001608587126016667	385675	5195971067604800	3.38353e+16	0.0006809569029199965	0.1307699239495841	0.4393523132088871	0.00013232524692520023	1.22325e+16	3.18062e+16
T3C4D10	60205	6133423154134630	3	0.0007021147288597293	0.083313	0.31066900000000003	8.98639e+10	9796258055203280	2181328922322090	1.50592e+10	0.001608587126016667	487333	4237262920583650	2.30297e+16	0.000992940171895338	0.11782237452198967	0.4393523132088871	0.00017972774849764315	979625805520329	2.18133e+16
T2C4D1	60205	5707611458673600	3	0.00045599211940868705	0.0854492	0.0723267	1.95961e+10	0.4855963241166577	5035604401080020	3.30061e+09	0.00012169276301066668	5610.5	3179522789842190	1.13084e+16	0.0006448702396030171	0.12084341753393109	0.10228540006169014	3.91921e+10	0.48559632411665576	5035604401080020
T2C4D2	60205	5728883017963550	3	0.0004351232763890043	0.0650024	0.0259399	1.63264e+11	0.4119222634948473	6369037248225120	2.75257e+08	7.04219e+10	636.221	4.31002e+16	3.18347e+16	0.0006153572387735465	0.09192727566680088	0.03668455838660185	3.26528e+10	0.4119222634948476	6369037248225110
T2C4D3	60205	5.83018e+16	3	0.0007266332119923593	0.0650024	0.0857544	2.09483e+10	0.9544987288892601	2.59651e+16	3.57932e+09	0.00012256361865599998	33472.1	4155524263510430	2.15504e+16	0.0010276145432703192	0.09192727566680088	0.12127503551316735	4.18965e+10	0.9544987288892604	2.59651e+16
T2C4D4	60205	5.67393e+16	3	0.000686740597192924	0.029907200000000002	0.0857544	1.62872e+11	1.9324e+16	3.55152e+16	2.79309e+09	0.00012256361865599998	267.596	5.28596e+16	3199062791505570	0.0009711978663824321	0.042295167852604634	0.12127503551316735	3.25744e+11	1.9324e+16	3551522472383940
T2C4D5	60205	6044820647885660	3	0.0008066870237023504	0.0344849	0.0308228	2.48188e+09	0.014442476284723239	1628356547288930	4.24486e+08	1.98201e+11	640.361	578454321786034	5663457947458400	0.00114082772951025	0.04876901327707995	0.04359002179031344	4.96376e+11	0.014442476284723293	1.62836e+16
T2C4D6	60205	6000213071689290	3	0.00044443997971929243	0.05767819999999999	0.050048800000000004	2.39539e+11	0.03718592226396917	3.99005e+16	4.02517e+08	5.54462e+11	96.2122	1835201270398200	6441712612880190	0.0006285330469798469	0.08156929269326785	0.07077969174049857	4.79077e+11	0.037185922263969044	3.99005e+16
T2C4D7	60205	5836875602313550	3	0.0008450741613487251	0.129395	0.0213623	2.46243e+10	542053293756065	1.1515e+16	4.22301e+09	0.00027905110041666673	20373	4.57789e+16	2.2764e+16	0.0011951153401904364	0.18299216390326667	0.030210854383482772	4.92486e+10	5.42053e+16	1.1515e+16
T2C4D8	60205	6484496575391540	3	0.0012993125881737395	0.629883	0.147705	0.0011643008565615373	1.02024e+16	1.61425e+16	1.94328e+10	0.006612543228149999	6.21247e+07	2006225132440210	4.38827e+16	0.0018375054839573912	0.8907890813082523	0.20888641423031803	0.0023286017131230754	1.02024e+16	1614248001148410
T2C4D9	60205	5913009540983950	3	0.0012449531253384267	0.0747681	0.0897217	2.35193e+11	1.53222e+16	3295249143209460	4.17814e+08	0.00013416639084816667	516.928	401786261749752	1894080737437790	0.0017606295943723756	0.10573806105286782	0.12688564497917013	4.70386e+10	1.53222e+16	3295249143209460
T2C4D10	60205	6383618659284000	3	0.0007553842888132215	0.11383099999999999	0.0726318	9.88209e+09	3199076527133420	3237473334562050	1.6565e+10	0.00021595827601666662	95945.8	1.39255e+16	2305573921533980	0.0010682747060432127	0.1609813440184918	0.10271687661957017	0.00019764189865898861	3199076527133420	3237473334562050
T2C3D1	60205	5878596522200430	3	0.002101290416792625	0.107727	0.024414099999999998	2.65309e+11	3.52114e+16	4.78773e+16	5.15765e+07	0.00019341844215000001	110057	3404552698801620	1.49673e+16	0.002971673405912744	0.15234898443376643	0.03452675133313298	5.30618e+10	3521144760098250	4.78773e+16
T2C3D2	60205	5882727307337030	3	0.00209355015835894	0.0650024	0.020446799999999998	2.30497e+10	1.74626e+16	1.6006e+16	4.57204e+09	7.04219e+10	32190.5	2.08711e+16	5493577878210090	0.002960727027459554	0.09192727566680088	0.028916141867130197	4.60993e+11	1.74626e+16	1.6006e+16
T2C3D3	60205	5916429220235250	3	0.0022008900874844286	0.362854	0.0466919	5.98208e+10	2286030565108230	9061708713603660	1.07773e+09	0.002194383755266667	92892.6	5693224706923530	3479891539752140	0.003112528611012986	0.5131530479613271	0.06603231823296832	0.00011964159178508868	2.28603e+16	9061708713603670
T2C3D4	60205	602098778533707	3	0.001992465305124159	0.362854	0.0466919	6.37116e+10	2.08145e+16	80107744455364	1.12801e+10	0.002194383755266667	929208	569015439678649	3.4774e+16	0.002817771457064433	0.5131530479613271	0.06603231823296832	0.00012742329544835886	2081445987221850	8010774445536400
T2C3D5	60205	5925768195690620	3	0.00207791248723528	0.0442505	0.0308228	2.09466e+11	0.1209438590956334	2.12019e+16	4.21066e+08	3.26351e+10	629.409	1095024700988450	2.74079e+16	0.002938612020872543	0.06257965724179064	0.04359002179031344	4.18932e+10	0.12094385909563367	2120185689239170
T2C3D6	60205	596372483474255	3	0.0020988269539573123	0.0448608	0.0466919	2.38766e+11	0.46307221897946976	5761292559116740	4.71354e+08	3.63356e+10	14719	1195856975296060	2.04459e+16	0.002968189543360643	0.06344275177890694	0.06603231823296832	4.77531e+10	0.46307221897947026	5761292559116740
T2C3D7	60205	6033373852465990	3	0.0023638263465991195	0.12878399999999998	0.0430298	3.01541e+10	2985561945108790	5.74125e+16	5.95688e+08	0.0002764219775999999	16491.5	4798003559992040	2679465406090060	0.0033429552784553195	0.18212807941665665	0.06085332674620181	6.03082e+10	2.98556e+16	5741247610967160
T2C3D8	60205	6036706665173270	3	0.002347326989020845	0.052490199999999994	0.038147	2.51405e+10	0.13149485213524784	3533066709735360	5.10834e+08	4.59204e+10	11685.6	1.1767e+16	2796068252141230	0.003319621663197681	0.07423235273167623	0.05394800476384646	5.0281e+09	0.13149485213524767	353306670973537
T2C3D9	60205	6.07563e+16	3	0.002848954873133461	0.0671387	0.038147	2.85185e+10	0.6524109656295202	9113585001519360	6.10576e+08	7.51268e+10	30824.3	1.98115e+16	5872419189621130	0.004029030620174261	0.09494846010009851	0.05394800476384646	5.7037e+11	0.6524109656295206	9113585001519370
T2C3D10	60205	6.01545e+16	3	0.002663436562561249	0.0671387	0.0332642	2.54098e+11	0.6735991628077174	9328291293254420	5.4172e+08	7.51268e+10	248.729	2.46413e+16	8549464627089050	0.003766668109294495	0.09494846010009851	0.04704268278149111	5.08195e+11	0.6735991628077167	9328291293254420
T4C4D1	60205	5859488928542920	3	0.0016002404040195998	0.0265503	0.020752	1.88407e+11	0.13643361885134375	1.02969e+16	3.56686e+09	1.17486e+06	3721.78	504150684553876	4.2917e+16	0.0022630816824219194	0.03754779434507439	0.02934775984636647	3.76814e+10	0.13643361885134372	1.02969e+16
T4C4D2	60205	6205519349478860	3	0.001416536837172992	0.0668335	0.038452099999999996	4.31738e+10	1.51507e+16	1.38217e+16	7.52994e+08	7.44453e+10	8964.59	1.27493e+16	2017765578607000	0.002003285606731134	0.09451684212086225	0.054379481321726486	8.63476e+10	1.51507e+16	1382165658909050
T4C4D3	60205	6580092238348370	3	0.0017528814903081142	0.0680542	0.037231400000000005	7.64683e+10	1.7538e+16	1.04561e+16	1.32566e+10	7.71896e+10	22777	8767680722939360	9165754262458310	0.0024789487768264976	0.09624317261645109	0.05265315082613766	0.00015293659806540707	1.7538e+16	1.04561e+16
T4C4D4	60205	6649318990779530	3	0.0019230206702101152	0.043335000000000005	0.034789999999999995	5.87446e+11	0.06297093736344532	1.5831e+16	1.04069e+09	312987037500	36154.6	5.02715e+16	3931351887231860	0.002719561912534944	0.061284944725438086	0.04920048983495997	0.00011748913514915875	0.0629709373634454	1.5831e+16
T4C4D5	60205	6694767742509660	3	0.0021785665346898096	0.0640869	0.034789999999999995	6.77268e+09	0.20503966031299373	3.99013e+16	1.20786e+10	6.84522e+06	82.6595	9840983098367830	1481483816997990	0.003080958339890485	0.09063256315044832	0.04920048983495997	0.0001354535378238609	0.20503966031299353	3.99013e+16
T4C4D6	60205	6931761609218090	3	0.002360399597093265	0.0640869	0.0424194	9.26433e+10	0.5167051705560239	2.99721e+16	1.63689e+09	6.84522e+06	136956	6851830988060400	7296575062911860	0.0033381091228292846	0.09063256315044832	0.059990090787729274	0.00018528661642609618	0.5167051705560246	2.99721e+16
T4C4D7	60205	6832301108610180	3	0.0021453548681172664	0.0427246	0.0469971	7.88609e+10	0.39535220542637306	2.6203e+16	1.39104e+10	3.68121e+06	7724.81	4.89877e+16	3209604992774910	0.00303398995059458	0.060421708766965544	0.06646393621220459	0.00015772184921021697	0.3953522054263733	2.6203e+16
T4C4D8	60205	7353303701898090	3	0.0026953706671040615	0.09613039999999999	0.09277339999999999	0.00019050490189489853	1128061710322310	61988621470346	3.29611e+10	0.00015401756340266664	93073.4	8176686492789440	8798611390076000	0.0038118297530411794	0.13594891543635057	0.1312014005074641	0.0003810098037897971	1.12806e+16	61988621470346
T4C4D9	60205	7459270382654650	3	0.002977954189269994	0.0704956	0.0488281	0.00018062231676559996	0.07329909155259162	1.17702e+16	3.15813e+10	8.28272e+10	29981.8	4378923843432980	3.03366e+16	0.004211463202591401	0.09969583360762878	0.06905336124490973	0.0003612446335311999	0.07329909155259172	1177018954242060
T4C4D10	60205	7.3441e+16	3	0.002066978806627357	0.0769043	0.06622310000000001	0.00017877206311267606	0.07429571927773831	3829451496231460	3.05069e+09	9.85712e+10	53007.3	6555229791899300	5593041343455020	0.0029231494614701628	0.10875910406480921	0.09365360616238973	0.0003575441262253522	0.07429571927773837	3.82945e+16
T6C3D1	60205	5763197667601240	3	0.0015553245246242005	0.0247192	0.0570679	1.65293e+11	0.11408262516870751	2.50357e+16	3.158e+08	5.42791e+10	372.965	2.33823e+16	1.48853e+16	0.0021995610366150314	0.034958227891013015	0.08070619815615156	3.30585e+11	0.11408262516870755	2503574833307020
T6C3D2	60205	5763105002910450	3	0.0013576458321069682	0.023498500000000002	0.0570679	1.64042e+11	0.23178468588424853	2135772880529700	3.0412e+08	5.42791e+10	319.508	2.79037e+16	2.01311e+16	0.00192000114866498	0.033231897395424176	0.08070619815615156	3.28085e+11	0.23178468588424875	2135772880529700
T6C3D3	60205	6.14056e+16	3	0.0018143224696121586	0.023498500000000002	0.020446799999999998	2.72337e+11	0.049982103121552546	0.015265763129090892	5.0875e+08	9.20299e+09	522.817	2.74097e+16	1.05515e+16	0.0025658394430437626	0.033231897395424176	0.028916141867130197	5.44674e+11	0.04998210312155248	0.015265763129090004
T6C3D4	60205	6267882256852440	3	0.001997488814251308	0.0259399	0.024414099999999998	3.26954e+10	0.15449264187451706	0.21123126582164842	6.11413e+08	1.12146e+11	737.44	2.71987e+16	1.06335e+16	0.002824875771802752	0.03668455838660185	0.03452675133313298	6.53908e+10	0.15449264187451747	0.21123126582164842
T6C3D5	60205	6414039295635440	3	9.85049e+10	0.058288599999999996	0.0466919	4.25661e+11	0.2246704778384321	3.04202e+16	7.09586e+07	5.6626e+10	25312.3	1.32194e+16	2791272746827250	0.0001393069851190942	0.08243252865174039	0.06603231823296832	8.51323e+10	0.22467047783843166	3.04202e+16
T6C3D6	60205	719414902271069	3	0.0005326448208454448	0.0805664	0.107422	0.00012263929233929198	0.005366654412934251	1363149971438520	2.04868e+09	0.00019232476806666667	140850	1.1617e+16	3762446434138070	0.0007532735295674155	0.11393809555157573	0.15191764929724264	0.00024527858467858396	0.005366654412934167	1363149971438520
T6C3D7	60205	7506713370591880	3	0.001039762238335686	0.0421143	0.107422	0.00020637158567885584	0.6980969168880711	0.9685003757972082	3.45749e+10	0.00019232476806666667	32974.7	43932163768605	6.25607e+16	0.0014704458590977338	0.05955861422984924	0.15191764929724264	0.0004127431713577117	0.6980969168880713	0.9685003757972086
T6C3D8	60205	7537749933343600	3	0.002525398784004651	0.0561523	0.0531006	0.00019954602735507536	0.2267828270966689	0.35498652095420713	3.43201e+09	5.25513e+10	256677	2763597588458740	9833127426246120	0.003571453210739899	0.07941134421844276	0.07509558869014878	0.0003990920547101508	0.22678282709666908	0.35498652095420624
T6C3D9	60205	7489240163984280	3	0.0036215937831077147	0.0457764	0.0473022	0.00019234219280621413	0.3323514016449827	0.0023396366455172846	3.42425e+10	37291635414	198123	2100118156009460	4873692370127940	0.005121707045477017	0.06473760571661576	0.06689541277008462	0.0003846843856124284	0.3323514016449825	0.0023396366455168405
T6C3D10	60205	6955015227798110	3	0.0019213328927663814	0.039978	0.0335693	8.64767e+10	0.33061468315612363	0.13531922914296146	1.50278e+10	2663.73	4222.71	2563753543609800	8850732884140250	0.0027171750347837476	0.056537429796551596	0.047474159339371144	0.00017295348015814138	0.3306146831561234	0.1353192291429619
T1C3D1	60205	5704397034067330	3	0.00039001471176812566	0.0308228	0.0180054	1.49264e+11	0.08866661510038151	0.32082359983235476	2.51305e+09	1.58341e+11	1483.68	518230305978809	8438949537473480	0.0005515640949075168	0.04359002179031344	0.02546348087595253	2.98529e+10	0.08866661510038171	0.32082359983235476
T1C3D2	60205	5700850645992380	3	0.00022427543777094925	0.0390625	0.0280762	1.4951e+11	0.025325458142764896	0.7802059340139533	2.50018e+08	2.54313e+11	1738.27	1.14489e+16	4089972598723500	0.0003171733658028396	0.05524271728019903	0.03970574281989949	2.9902e+11	0.025325458142764785	0.7802059340139542
T1C3D3	60205	5850552387620910	3	0.0003114409716302632	0.184631	0.037536599999999996	2.74298e+11	7.17471e+16	2.15744e+16	4.58772e+09	0.0005681434360166667	458670	6152582113605450	4168276479221770	0.0004404440459581727	0.26110766423450693	0.05308476880537392	5.48596e+11	7174705037223240	215744153891458
T1C3D4	60205	6505239764800660	3	0.00021871989972593645	0.184631	0.0897217	6.76235e+09	2.34847e+16	4.96216e+16	1.12784e+09	0.0005681434360166667	65892.8	3998852321745410	2.10428e+16	0.0003093166485533026	0.26110766423450693	0.12688564497917013	0.0001352470275189088	2348473519661950	4.96216e+16
T1C3D5	60205	633605487752085	3	0.003196152265592559	0.18066400000000002	0.12725799999999998	5.69718e+10	2.62262e+16	5345232824860170	1.11977e+09	0.0005439913482666668	54647.1	320536714999194	1435459732360850	0.004520041881410491	0.25549747903257286	0.17996998952047533	0.00011394358342598084	2.62262e+16	5345232824860170
T1C3D6	60205	650011093989872	3	0.00044901733530437683	0.143127	0.0585938	6.36905e+10	2882198514859590	3598691542597480	1.06485e+10	0.00034142230215	435481	2.73491e+16	9593816298820870	0.0006350064053280771	0.202412144541774	0.08286414663097666	0.00012738093378357847	2.8822e+16	3598691542597480
T1C3D7	60205	6837079145385800	3	0.001243589572660078	0.26306199999999996	0.10955799999999999	0.0002866986441341869	3.34343e+16	5.21047e+16	4.80401e+10	0.0011533602640666663	1.25823e+07	1.72171e+16	3918833850720100	0.001758701239681644	0.3720258481449911	0.15493840946647155	0.0005733972882683739	3.34343e+16	5210473483089920
T1C3D8	60205	6426877940934700	3	0.0004914646025080974	0.09704589999999999	0.0280762	4.58098e+10	1.17121e+16	1.05946e+16	7.6751e+08	0.00015696511178016662	7552.24	3.14713e+16	1.43261e+16	0.0006950359062932538	0.13724362795270315	0.03970574281989949	9.16197e+09	1.17121e+16	105946419135286
T1C3D9	60205	6738672560532670	3	0.0020451570526534343	0.049438499999999996	0.0344849	6.27063e+10	0.015171065517595868	0.1787864228639484	1.1148e+09	4.07361e+06	26540.3	3.8763e+16	3531771708404520	0.0028922888410454727	0.06991659720338225	0.04876901327707995	0.00012541250344050208	0.015171065517595752	0.17878642286394975
T1C3D10	60205	7103487421665860	3	0.0005895887255211357	0.049743699999999995	0.045166000000000005	0.00011025460199479768	0.39462683309969365	0.13679197860647374	1.84334e+10	4.12406e+10	6633.24	2780460981619620	1.25e+16	0.0008338043718542584	0.07034821518261852	0.06387436975814322	0.0002205092039895954	0.3946268330996939	0.13679197860647374
T7C2D1	60205	6.12476e+16	3	0.0008807644805248735	0.0933838	0.45105	0.00034497391955609543	1.54192e+16	3258031544156730	5.7624e+08	0.003390768375	1.09332e+07	2.51735e+16	6688472211657040	0.00124558907361477	0.13206463646593664	0.6378810273083846	0.0006899478391121911	1.54192e+16	3258031544156730
T7C2D2	60205	6054587362402390	3	0.0007818948230379536	0.129395	0.0323486	3.25634e+11	2.92954e+16	4941957581163540	5.52903e+08	0.00027905110041666673	146945	4687405880370060	2760980369703690	0.001105766263089585	0.18299216390326667	0.045747828843782305	6.51268e+10	2929544423516420	494195758116355
T7C2D3	60205	6173246234312060	3	7.89945e+10	0.129395	0.028381299999999998	3.60224e+10	2866071406128590	3.90243e+16	6.00467e+08	0.00027905110041666673	147328	4627556481860230	2.72281e+16	0.00011171503122761942	0.18299216390326667	0.040137219377779525	7.20448e+09	2.86607e+16	3902429681114910
T7C2D4	60205	6374110418506790	3	0.0002636307359023337	0.0967407	0.09887699999999999	6.39789e+10	2558710681509870	3274734884027710	1.06745e+10	0.00016294435215	398965	1.42534e+16	2260542433080580	0.00037283016217147985	0.13681200997346687	0.1398331944067645	0.0001279577009695959	2.55871e+16	3274734884027710
T7C2D5	60205	6179996540826390	3	0.0001454128027406361	0.197449	0.028381299999999998	3.27954e+11	3053811608122850	9336644830658380	5.46934e+08	0.0006497684600166668	283994	9871633785771490	1.05239e+16	0.00020564475777849143	0.2792350536770053	0.040137219377779525	6.55909e+09	3.05381e+16	9336644830658390
T7C2D6	60205	6082990705463930	3	0.0004176354030063948	0.0344849	0.0292969	2.56543e+11	0.05004403586083836	1.01449e+16	4.30472e+09	1.98201e+11	553.048	5154219105097830	484772945200845	0.0005906256510587967	0.04876901327707995	0.04143207331548833	5.13086e+10	0.0500440358608381	1.01449e+16
T7C2D7	60205	6200015564302220	3	0.00026063493057055067	0.0860596	0.19775399999999999	4.35297e+10	4470451078865040	962838774941477	7.26615e+07	0.0006517774086	52105.3	647310251364002	4.89169e+16	0.00036859345364104266	0.12170665349240362	0.279666388813529	8.70594e+10	447045107886504	962838774941477
T7C2D8	60205	6399063011927920	3	8.81388e+10	0.173035	0.19775399999999999	8.24375e+10	3.94719e+16	1.13027e+16	1.37406e+10	0.0006517774086	2.1685e+06	2709944824795060	8237023234561980	0.0001246470786030899	0.24470844376522852	0.279666388813529	0.0001648749305185257	3947188028608700	1.13027e+16
T7C2D9	60205	6321396571579840	3	0.0005112690316418902	0.173035	0.06835939999999999	6.97344e+10	7237097506413050	12516075241887	1.16658e+10	0.0004990185204166666	169392	2858311651275380	8987546291982080	0.0007230435985693202	0.24470844376522852	0.09667479059568734	0.0001394687048510205	7237097506413040	1.25161e+16
T7C2D10	60205	6108273661950110	3	8.71909e+10	0.135193	0.06835939999999999	3.35072e+10	1790634716197220	4.66939e+16	5.58571e+08	0.0003046191208166667	151526	4.5745e+16	2.67125e+16	0.00012330660688787966	0.19119177413790586	0.09667479059568734	6.70144e+10	1790634716197220	4.66939e+16
T5C2D1	60205	5392223659583770	3	0.0003524487610995764	0.0411987	0.0354004	9.96445e+09	0.32043385078682357	3.84448e+16	1.68142e+08	2.82889e+06	1586.2	3285152367648380	1797134251551020	0.000498437817988616	0.058263760292140435	0.05006372579343252	1.99289e+11	0.32043385078682324	3.84448e+16
T5C2D2	60205	5383970490630740	3	0.0003842868072253135	0.0161743	0.0354004	9.55983e+07	0.045520388727115724	0.4409859415399944	1.61789e+09	2.08865e+11	64.1094	1.23816e+16	772117133977894	0.0005434636146190935	0.022873914421891153	0.05006372579343252	1.91197e+11	0.04552038872711593	0.4409859415399944
T5C2D3	60205	5493864353812010	3	0.00012487850235030313	0.23895300000000003	0.023193400000000003	3.04522e+10	2.09797e+16	7642825686814800	5.07789e+08	0.0009516422701500002	196898	5287116090713650	3002253681555140	0.00017660487167263912	0.33793057336973825	0.03280042083754415	6.09045e+11	2.09797e+16	7642825686814810
T5C2D4	60205	5582061069914090	3	5.95606e+10	0.028991700000000002	0.046386699999999996	1.57723e+11	1356254201904510	1.43312e+16	2.62867e+09	3.58621e+10	1127.92	1.69037e+16	357779618066603	8.42314e+09	0.041000455336252066	0.06560070025373205	3.15445e+10	1.35625e+16	1.43312e+16
T5C2D5	60205	5511459626982450	3	4.81246e+10	0.028991700000000002	0.046386699999999996	1.21046e+11	0.4559000758603537	5356404018767830	2.01778e+09	3.58621e+10	2984.07	2.72265e+16	1.21788e+16	6.80584e+10	0.041000455336252066	0.06560070025373205	2.42091e+11	0.4559000758603528	5356404018767830
T5C2D6	60205	5518710981996170	3	6.37164e+09	0.0271606	0.037231400000000005	1.18264e+11	0.23291104856249684	2.0926e+16	1.97105e+09	2.3103e+11	1589.34	1.67549e+16	5910899899135970	9.01086e+09	0.038410888882190686	0.05265315082613766	2.36529e+11	0.23291104856249703	2.0926e+16
T5C2D7	60205	5495555507516510	3	4.73034e+10	0.0305176	0.0308228	1.13627e+11	0.1009345745935128	1.54165e+16	1.89413e+09	1.58341e+11	1272.48	1.52935e+16	4.72668e+16	6.68971e+10	0.04315840381107717	0.04359002179031344	2.27254e+09	0.10093457459351293	1541654007102070
T5C2D8	60205	5574476528706740	3	5.21898e+11	0.053405799999999996	0.0488281	1.4126e+11	0.05846481309711033	1.30537e+16	2.35474e+09	4.75363e+10	834.254	2.8353e+16	108051292907462	7.38076e+09	0.07552720666938503	0.06905336124490973	2.82519e+11	0.05846481309711022	1.30537e+16
T5C2D9	60205	567759481866133	3	6.64133e+10	0.057983400000000004	0.365906	5.19834e+10	2.64694e+16	1.1487e+16	8.66448e+08	0.002231453347266667	863005	6.06041e+16	3945450185032220	9.39226e+10	0.08200091067250413	0.5174692277536898	0.00010396670541071713	2.64694e+16	1.1487e+16
T5C2D10	60205	5522519683319430	3	9.38464e+10	0.057983400000000004	0.0360107	1.31381e+11	0.6755666169103887	1.73633e+16	2.19112e+07	560345779260	931.892	3420350008087860	1.45229e+16	0.0001327188868948434	0.08200091067250413	0.050926820330548815	2.62763e+11	0.6755666169103894	1736334832035270
T8C3D1	60205	5864017035809500	3	0.0004652277523461507	0.067749	0.0198364	1.91857e+11	0.39351979869026305	3.17376e+16	3.23364e+08	76498.8	550.705	3.25216e+16	2.44691e+16	0.0006579313969602777	0.09581155463721483	0.028052905908657666	3.83714e+11	0.3935197986902638	3.17376e+16
T8C3D2	60205	6023479010841900	3	0.0005793246218918695	0.037231400000000005	0.0201416	2.34483e+11	0.05689277523542826	0.8047722985385395	3.96392e+08	2.3103e+11	4412.63	6660572346544320	1.09698e+16	0.000819288737296147	0.05265315082613766	0.028484523887893933	4.68966e+10	0.05689277523542832	0.8047722985385399
T8C3D3	60205	6987906492537410	3	0.005325169494161614	0.038147	0.0485229	9.39834e+10	0.36858892633684215	0.46023066511626887	2.03899e+10	3.92412e+06	109846	3046133999685730	1.37225e+16	0.00753092692057883	0.05394800476384646	0.06862174326567345	0.00018796672639448454	0.36858892633684165	0.46023066511626753
T8C3D4	60205	8225950755352300	3	0.0016743889788389673	0.0753784	0.146179	0.0005414567435526105	0.5173524946165536	1.63345e+16	9.07086e+09	0.0003561383340166667	309708	7470019651642050	1.00495e+16	0.0023679436025621048	0.1066011555899841	0.20672832433413668	0.0010829134871052212	0.5173524946165542	1.63345e+16
T8C3D5	60205	859106944532728	3	0.0005110816673366001	0.10040299999999999	0.21087600000000004	0.0010196530298585112	1.17355e+16	331901719082288	1.69983e+10	0.0007411447896000003	1.55812e+07	9051879191538710	1142456980345750	0.0007227786254276747	0.14199128430294586	0.2982236991789889	0.002039306059717023	1.17355e+16	331901719082288
T8C3D6	60205	87314678204612	3	0.0027282273298231056	0.0793457	0.290527	0.0014807420341209996	1.59716e+16	4.53123e+16	2.48027e+11	0.0014067656288166664	3.71419e+07	1.02098e+16	1.60416e+16	0.0038582960910727698	0.1122117650559869	0.41086722363556816	0.002961484068241999	1597156705334610	4.53123e+16
T8C3D7	60205	8629840633173510	3	0.0012927326774188179	0.0793457	0.105591	0.0009617048247345714	0.47433895822788297	0.017362173191629804	1.6056e+11	0.00018582432135	499738	2.74907e+16	1.10508e+16	0.0018282000849285803	0.1122117650559869	0.14932822426453748	0.0019234096494691432	0.4743389582278831	0.01736217319162936
T8C3D8	60205	8723787247259990	3	0.0012553594245992862	0.09613039999999999	0.105591	0.001148320779663744	0.46271884933394936	0.2276818797438045	1.91646e+10	0.00018582432135	792858	2333490935206480	580697363759864	0.0017753463239211951	0.13594891543635057	0.14932822426453748	0.0022966415593274883	0.46271884933394897	0.2276818797438045
T8C3D9	60205	9172408498188820	3	0.0009379728753259681	0.240173	0.33844	0.0034158471345247608	1.91673e+16	7847647237819390	5.69445e+09	0.0019090272266666668	3.15214e+08	7329362072375710	6204474400185010	0.0013264939614240762	0.3396559139158334	0.47862643804955035	0.006831694269049522	1.91673e+16	7847647237819390
T8C3D10	60205	9200300769510690	3	0.003686217233767958	0.240173	0.33844	0.003419674747897854	2.03061e+16	8351094885611460	5.72201e+10	0.0019090272266666668	3.20122e+07	7238009108587280	6.02802e+16	0.005213098405848081	0.3396559139158334	0.47862643804955035	0.00683934949579571	2030611385356210	835109488561146
T5C4D1	60205	5724108334610500	3	1.66769e+09	0.0158691	0.037536599999999996	1.64972e+11	0.7265709608836308	3037749488442040	2.74948e+09	2.34833e+11	3807.52	9651151449038910	1.48716e+16	2.35848e+10	0.022442296442654885	0.05308476880537392	3.29943e+11	0.7265709608836333	3.03775e+16
T5C4D2	60205	5656254495908070	3	0.00014553447243584417	0.014953600000000001	0.037536599999999996	1.41604e+10	0.23910868549724487	1.29623e+16	2.36355e+08	2.34833e+11	1818.66	1.27725e+16	3.99041e+16	0.00020581682471158428	0.021147583926302317	0.05308476880537392	2.83207e+11	0.23910868549724515	1.29623e+16
T5C4D3	60205	5.83404e+16	3	0.00031312899451872765	0.039672900000000004	0.0933838	3.50874e+10	5224625214293160	7675856902456670	5.86414e+08	0.0001453422350406667	265593	2039252187312890	4.3826e+16	0.00044283127082063526	0.05610595323867157	0.13206463646593664	7.01747e+10	5224625214293160	7675856902456670
T5C4D4	60205	6024581245462080	3	0.0003348848707748526	0.039672900000000004	0.0933838	3.95282e+09	4228128631782660	5.98979e+16	6.60662e+08	0.0001453422350406667	2647.86	204244903934235	4.39701e+16	0.0004735987260833579	0.05610595323867157	0.13206463646593664	7.90564e+10	4228128631782660	5989794908323920
T5C4D5	60205	5996816923879150	3	0.0008987999481272318	0.0344849	0.025634800000000003	2.26783e+09	0.15454304549602968	0.8212037747689283	3.91429e+08	1.98201e+11	406.726	6120753797439210	8614357002103460	0.0012710950765017655	0.04876901327707995	0.03625308182872182	4.53566e+11	0.15454304549602968	0.821203774768926
T5C4D6	60205	6140733851096910	3	0.0008916021470974173	0.0738525	0.028991700000000002	3.07277e+10	0.3245557784399551	8847107723308800	5.25369e+08	9.09032e+06	2926.79	2904945117393230	1.20196e+16	0.001260915848666139	0.10444320711515902	0.041000455336252066	6.14554e+10	0.3245557784399548	8847107723308790
T5C4D7	60205	6210527055840500	3	0.0016192896551947512	0.0314331	0.0338745	3.03143e+10	0.20824797200262893	0.43728292645825384	5.48932e+08	1.91247e+06	647.928	4065559305500950	387710821254564	0.0022900213917868696	0.04445311632742974	0.047905777318607415	6.06286e+10	0.20824797200262885	0.4372829264582534
T5C4D8	60205	622129029594213	3	0.0014646361800514911	0.604553	0.0796509	0.00015443655425249366	1.67617e+16	5902709903988240	2.60965e+09	0.006091405496816667	3.97656e+07	6535086774732710	5060860087938180	0.0020713083497711404	0.8549670517733418	0.11264338303522316	0.00030887310850498737	1.67617e+16	5902709903988240
T5C4D9	60205	6142058260984050	3	0.0008787572200315588	0.0790405	0.0665283	3.91224e+10	2157631294388470	2458856135896290	6.649e+07	0.00010412334400416666	118532	1808179306494480	3.88113e+16	0.0012427503786019084	0.11178014707675063	0.09408522414162598	7.82449e+10	2.15763e+16	2.45886e+16
T5C4D10	60205	5950199337150050	3	0.0010328887538244332	0.06042480000000001	0.029602099999999996	2.27208e+11	0.7626290599890109	8579882214862970	3.96454e+09	60852607584	16388.3	2736349833816880	9700098578800240	0.0014607252840811585	0.08545357166368181	0.04186369129472459	4.54415e+10	0.7626290599890111	8579882214862970
[truncated: 5,000 more columns]
